# Supplementary material for: Complex phase transitions and phase engineering in the aqueous solution of an isopolyoxometalate cluster
Source: Nat Commun. 2023 May 13;14:2767. doi: 10.1038/s41467-023-38455-z (PMC10183013; doi:10.1038/s41467-023-38455-z)
Supplement: Supplementary file 3 — Source Data [file 41467_2023_38455_MOESM3_ESM.xls]

## Sheet: Fig.1 phase diagram
phase seperation: orange area		solution: purple area		hydrogel: pink area		phase seperation: green area		solution: turquoise area
c(Mo7) mol/L	c(Fe3+) mol/L	c(Mo7) mol/L	c(Fe3+) mol/L	c(Mo7) mol/L	c(Fe3+) mol/L	c(Mo7) mol/L	c(Fe3+) mol/L	c(Mo7) mol/L	c(Fe3+) mol/L
0.0700751	3.72275	0.176506	0.00154225	0.137941	1.34992	0.16656	0.349284	0.133762	1.49603
0.0569583	3.68704	0.176528	0.000771223	0.142389	1.19439	0.169762	0.237332	0.119305	2.0015
0.0434813	3.65005	0.17655	0	0.147134	1.02849	0.173089	0.120992	0.107668	2.40837
0.0295252	3.61175	0.14137	0.00309163	0.152206	0.851154	0.17377	0.0971746	0.0980993	2.74292
0.0223802	3.58772	0.141406	0.0015462	0.15764	0.661157	0.175149	0.0489728	0.0900927	3.02286
0.0150298	3.57207	0.141424	0.000773197	0.163476	0.457091	0.175847	0.0245839	0.0832945	3.26055
0.00751897	3.574	0.141441	0	0.114017	1.19685	0.176197	0.0123165	0.0802661	3.36644
0.00376051	3.57497	0.106338	0.0030995	0.117825	1.03068	0.176373	0.00616439	0.0774502	3.46489
0.00188051	3.57545	0.106365	0.00155014	0.121895	0.853032	0.176462	0.00308374	0.0748252	3.55667
0.000940317	3.57569	0.106378	0.000775168	0.126257	0.662668	0.13599	0.237917	0.0723723	3.64243
0.000470175	3.57581	0.106392	0	0.130943	0.458174	0.138662	0.121296	0.110448	1.35262
0.000235091	3.57588	0.071091	0.00621172	0.133419	0.350127	0.139209	0.0974195	0.107096	1.49893
0.000117547	3.57591	0.0711268	0.00310742	0.0885896	1.03287	0.140316	0.0490972	0.0955006	2.00496
0	3.57594	0.0711447	0.0015541	0.0916569	0.854906	0.140876	0.0246466	0.086171	2.41213
		0.0711537	0.000777149	0.0949442	0.664176	0.141158	0.012348	0.0785021	2.74682
		0.0711626	0	0.0984761	0.459255	0.1413	0.00618016	0.0720866	3.0268
		0.0533329	0.0124268	0.100342	0.350969	0.102281	0.2385	0.0666405	3.26449
		0.0533866	0.00621968	0.0612853	0.856788	0.104296	0.121599	0.0642148	3.37035
		0.0534135	0.00311141	0.0634883	0.66569	0.104708	0.0976639	0.0619595	3.46878
		0.053427	0.0015561	0.0658557	0.460342	0.105543	0.0492214	0.0598572	3.56052
		0.0534337	0.000778146	0.0671068	0.351815	0.105966	0.0247092	0.0578929	3.64625
		0.0534404	0	0.0684064	0.239086	0.106178	0.0123794	0.0857209	1.19931
		0.0356008	0.0124428	0.0476707	0.666452	0.106285	0.0061959	0.0830322	1.35531
		0.0356367	0.00622766	0.0494504	0.460888	0.0697573	0.121904	0.080507	1.50182
		0.0356547	0.0031154	0.050391	0.352241	0.0700339	0.0979096	0.0717757	2.00841
		0.0356637	0.00155809	0.051368	0.23938	0.0705938	0.0493462	0.064753	2.41587
		0.0356682	0.000779145	0.0330061	0.461436	0.0708771	0.0247721	0.058982	2.7507
		0.0356727	0	0.0336347	0.352667	0.0710196	0.012411	0.0541556	3.03073
		0.0178412	0.00623566	0.0342876	0.239676	0.0523837	0.122057	0.0500592	3.2684
		0.0178503	0.0031194	0.0349665	0.122211	0.0525917	0.0980332	0.048235	3.37425
		0.0178548	0.0015601	0.0168377	0.353095	0.0530127	0.0494089	0.046539	3.47265
		0.017857	0.000780147	0.017165	0.239972	0.0532257	0.0248037	0.0449582	3.56436
		0.0178593	0	0.0175053	0.122365	0.0351055	0.0981571	0.05923	1.03507
		0.00892636	0.00623967	0.0175749	0.0982813	0.0353868	0.0494719	0.0573081	1.20178
		0.00893087	0.00312141			0.0355292	0.0248355	0.055507	1.35801
		0.00893313	0.0015611			0.017716	0.049535	0.0538157	1.50472
		0.00893426	0.000780649			0.0177873	0.0248673	0.0479691	2.01187
		0.00893539	0			0.0178232	0.0124587	0.0432684	2.41962
		0.00446687	0.00312241			0.00875815	0.122442	0.0394067	2.75459
		0.004468	0.0015616			0.00879303	0.0983435	0.0361779	3.03467
		0.00446857	0.0007809			0.00886364	0.0495666	0.0334381	3.27233
		0.00446913	0			0.00889937	0.0248832	0.0322182	3.37815
		0.0022338	0.00312292			0.00891734	0.0124667	0.0310841	3.47652
		0.00223436	0.00156185			0.00438046	0.12248	0.0300271	3.56821
		0.00223464	0.000781025			0.00439791	0.0983747	0.0460147	0.857734
		0.00223493	0			0.00443323	0.0495824	0.0444699	1.03617
		0.00111727	0.00156198			0.00445111	0.0248912	0.0430255	1.20302
		0.00111741	0.000781088			0.0044601	0.0124707	0.0416719	1.35937
		0.00111755	0			0.00446461	0.00624167	0.0404009	1.50618
		0.000558728	0.00078112			0.0021993	0.0983902	0.0360079	2.01361
		0.000558799	0			0.00221697	0.0495903	0.0324766	2.42151
		0.000279334	0.00156207			0.00222591	0.0248952	0.029576	2.75655
		0.000279264	0.00312336			0.00223041	0.0124727	0.0271511	3.03665
		0.000279122	0.00624355			0.00223267	0.00624267	0.0250937	3.2743
						0.00110857	0.0495943	0.0241776	3.38011
						0.00111305	0.0248972	0.0233261	3.47847
						0.00111529	0.0124737	0.0225325	3.57013
						0.00111642	0.00624318	0.0318169	0.667215
						0.00111699	0.00312317	0.0307104	0.858682
						0.00055767	0.0124742	0.0296783	1.03728
						0.000558234	0.00624343	0.0287133	1.20426
						0.000558516	0.00312329	0.0278091	1.36073
						0.000558657	0.00156204	0.0269601	1.50764
								0.024026	2.01535
								0.0216679	2.4234
								0.0197314	2.75851
								0.0181125	3.03863
								0.0167392	3.27627
								0.0161278	3.38207
								0.0155595	3.48042
								0.0165227	0.461984
								0.0159267	0.66798
								0.0153722	0.859633
								0.014855	1.03839
								0.0143715	1.20551
								0.0139185	1.36209
								0.0134931	1.50911
								0.0120234	2.01709
								0.0108424	2.42529
								0.00987269	2.76047
								0.00906218	3.04061
								0.00837465	3.27825
								0.00806858	3.38404
								0.00778409	3.48237
								0.00858781	0.240121
								0.00826625	0.462259
								0.00796791	0.668364
								0.00769035	0.860109
								0.00743148	1.03894
								0.00718947	1.20613
								0.00696273	1.36278
								0.00674985	1.50984
								0.00601431	2.01797
								0.00542333	2.42624
								0.0049381	2.76145
								0.00453257	3.0416
								0.00418859	3.27924
								0.00403546	3.38502
								0.00389313	3.48334
								0.00429523	0.240195
								0.00413436	0.462397
								0.0039851	0.668555
								0.00384624	0.860347
								0.00371674	1.03922
								0.00359567	1.20645
								0.00348224	1.36312
								0.00337574	1.51021
								0.00300781	2.01841
								0.0027122	2.42671
								0.00246949	2.76194
								0.00226665	3.0421
								0.00209461	3.27973
								0.00201802	3.38551
								0.00194684	3.48383
								0.00219057	0.1225
								0.00214795	0.240232
								0.00206749	0.462466
								0.00199284	0.668651
								0.00192339	0.860466
								0.00185862	1.03936
								0.00179807	1.2066
								0.00174134	1.36329
								0.00168808	1.51039
								0.00150407	2.01862
								0.00135623	2.42695
								0.00123485	2.76219
								0.00113342	3.04235
								0.00104738	3.27998
								0.00100908	3.38576
								0.000973488	3.48408
								0.00109974	0.098398
								0.00109537	0.122509
								0.00107406	0.240251
								0.00103382	0.4625
								0.000996489	0.668699
								0.00096176	0.860526
								0.00092937	1.03943
								0.000899091	1.20668
								0.000870723	1.36337
								0.00084409	1.51048
								0.000752074	2.01873
								0.000678148	2.42707
								0.000617455	2.76231
								0.000566733	3.04247
								0.000523712	3.2801
								0.000504561	3.38588
								0.000486761	3.4842
								0.000556545	0.0248982
								0.000554309	0.0495963
								0.000549891	0.0984019
								0.000547708	0.122514
								0.000537049	0.24026
								0.000516929	0.462517
								0.000498262	0.668723
								0.000480897	0.860555
								0.000464701	1.03947
								0.00044956	1.20672
								0.000435375	1.36342
								0.000422058	1.51053
								0.000376047	2.01879
								0.000339082	2.42713
								0.000308734	2.76237
								0.000283372	3.04253
								0.000261861	3.28016
								0.000252285	3.38594
								0.000243385	3.48426
								0.00027884	0.0124745
								0.000278278	0.0248987
								0.00027716	0.0495973
								0.000274951	0.0984039
								0.00027386	0.122517
								0.00026853	0.240264
								0.000258469	0.462526
								0.000249136	0.668735
								0.000240453	0.86057
								0.000232354	1.03948
								0.000224784	1.20674
								0.000217691	1.36344
								0.000211032	1.51055
								0.000188026	2.01882
								0.000169543	2.42715
								0.000154369	2.7624
								0.000141688	3.04257
								0.000130932	3.28019
								0.000126144	3.38597
								0.000121693	3.48429
								0	0.0015621
								0	0.00312342
								0	0.00624368
								0	0.0124747
								0	0.0248992
								0	0.0495983
								0	0.0984058
								0	0.122519
								0	0.240269
								0	0.353523
								0	0.462535
								0	0.668747
								0	0.860585
								0	1.0395
								0	1.20676
								0	1.36346
								0	1.51057
								0	2.01884
								0	2.42718
								0	2.76243
								0	3.0426
								0	3.28022
								0	3.386
								0	3.48432

## Sheet: Fig.2a-d. XAS
Mo K-edge XAS											Fe K-edge XAS
	Mo	MoS2	MoO2	MoO3	Na2MoO4	Fe2(MoO4)3	Fe2O3-MoS2-1	Fe2O3-MoS2-2	FeMo Gel			Fe	Fe3O4	Fe2O3	Fe2(MoO4)3	Fe2O3-MoS2-1	Fe2O3-MoS2-2	FeMo Gel
0	0.33193	0.12057	0.32971	0.06374	0.34525	0.08344	0.55776	0.52849	0.5156		0	0.29725	0.04098	0.0799	0.0324	0.37365	0.28015	0.11364
0.03068	0.32195	0.11782	0.31234	0.06475	0.34443	0.07691	0.55512	0.52517	0.51115		0.03068	0.32774	0.07834	0.08579	0.09532	0.36941	0.27582	0.11345
0.06136	0.29288	0.10945	0.26166	0.06678	0.34059	0.05739	0.54662	0.51488	0.49838		0.06136	0.39821	0.13934	0.1069	0.17942	0.35619	0.26271	0.11255
0.09204	0.24755	0.09537	0.18197	0.06752	0.3307	0.02563	0.53087	0.49697	0.47915		0.09204	0.47501	0.20225	0.14596	0.25937	0.33267	0.24066	0.11031
0.12272	0.19172	0.07642	0.08196	0.06467	0.31306	0.02379	0.50679	0.47128	0.45694		0.12272	0.53598	0.26212	0.19869	0.33022	0.29711	0.20977	0.10621
0.1534	0.13803	0.05721	0.05421	0.05667	0.29121	0.0794	0.47504	0.43937	0.43706		0.1534	0.56895	0.31453	0.25707	0.38754	0.24801	0.17118	0.10072
0.18408	0.11638	0.05296	0.17007	0.043	0.27799	0.14568	0.43976	0.40598	0.42605		0.18408	0.56832	0.3544	0.3122	0.42685	0.18463	0.12908	0.09617
0.21476	0.15069	0.07636	0.28641	0.02451	0.29399	0.21842	0.41005	0.38018	0.42951		0.21476	0.5338	0.37646	0.35525	0.44385	0.10794	0.0971	0.0972
0.24544	0.21295	0.11465	0.38655	0.01075	0.35106	0.29327	0.3992	0.37407	0.449		0.24544	0.4707	0.37583	0.37817	0.43497	0.03137	0.10424	0.10881
0.27612	0.27698	0.15597	0.45931	0.03052	0.44053	0.36526	0.41825	0.39626	0.4806		0.27612	0.39159	0.34887	0.37429	0.398	0.09272	0.15257	0.13226
0.3068	0.33094	0.19336	0.49507	0.05695	0.54477	0.42947	0.46678	0.44444	0.51669		0.3068	0.32085	0.29385	0.339	0.33292	0.19705	0.21717	0.16456
0.33748	0.36836	0.22132	0.48615	0.08243	0.64819	0.48212	0.5327	0.50688	0.54938		0.33748	0.29614	0.2119	0.27048	0.24351	0.30338	0.28393	0.20127
0.36816	0.38526	0.2352	0.42735	0.10477	0.7403	0.52231	0.59995	0.56914	0.5735		0.36816	0.33682	0.11089	0.17104	0.14488	0.40418	0.34544	0.23809
0.39884	0.37969	0.23177	0.31657	0.12294	0.8176	0.55452	0.65369	0.61811	0.5896		0.39884	0.41451	0.07127	0.06358	0.11533	0.49257	0.39663	0.27107
0.42951	0.3518	0.21102	0.15702	0.13741	0.88661	0.59124	0.68171	0.64299	0.60719		0.42951	0.49191	0.19067	0.13931	0.21983	0.56179	0.43406	0.29664
0.46019	0.30444	0.18104	0.08118	0.15081	0.96658	0.65317	0.67471	0.63542	0.64675		0.46019	0.54481	0.33252	0.30199	0.3572	0.60561	0.45642	0.31173
0.49087	0.24475	0.17013	0.32057	0.16834	1.08751	0.76252	0.62647	0.58977	0.73459		0.49087	0.55857	0.46898	0.47157	0.48872	0.61878	0.46558	0.31399
0.52155	0.18923	0.22001	0.60309	0.19713	1.2789	0.93191	0.5344	0.50361	0.88892		0.52155	0.52466	0.58658	0.63147	0.59718	0.59753	0.46818	0.30232
0.55223	0.17156	0.3303	0.90584	0.24407	1.55521	1.16027	0.40064	0.37906	1.11095		0.55223	0.43958	0.67359	0.76762	0.66889	0.54028	0.47685	0.2777
0.58291	0.21406	0.47731	1.2141	0.31422	1.91177	1.43746	0.23812	0.22942	1.38962		0.58291	0.30493	0.7199	0.86696	0.69228	0.44887	0.50859	0.24536
0.61359	0.29012	0.64471	1.51285	0.41133	2.33084	1.74952	0.1384	0.14425	1.70908		0.61359	0.13238	0.71795	0.9183	0.65877	0.33271	0.57736	0.21917
0.64427	0.37072	0.82073	1.78723	0.53917	2.78846	2.08136	0.29512	0.29151	2.05225		0.64427	0.12427	0.66406	0.91343	0.565	0.22849	0.68621	0.22446
0.67495	0.44009	0.99484	2.02332	0.70202	3.25847	2.418	0.53092	0.51764	2.40192		0.67495	0.35664	0.56086	0.84882	0.42009	0.24727	0.82775	0.2797
0.70563	0.48882	1.15695	2.20908	0.90427	3.71497	2.74564	0.77286	0.75487	2.74134		0.70563	0.60957	0.42482	0.72842	0.28588	0.41018	0.98995	0.37711
0.73631	0.51097	1.29761	2.33512	1.14957	4.13435	3.05285	0.99783	0.98153	3.05502		0.73631	0.85813	0.31773	0.57173	0.36958	0.62674	1.1601	0.50078
0.76699	0.50367	1.40851	2.3954	1.43994	4.49773	3.33203	1.18807	1.18145	3.32969		0.76699	1.08469	0.37856	0.44231	0.67058	0.85844	1.32626	0.6392
0.79767	0.46757	1.48317	2.38775	1.77503	4.79365	3.58091	1.32811	1.3406	3.55545		0.79767	1.27321	0.60267	0.47915	1.05395	1.08739	1.47777	0.78442
0.82835	0.40851	1.51765	2.31426	2.15155	5.02119	3.80389	1.40545	1.44743	3.72693		0.82835	1.41	0.88779	0.71082	1.4707	1.30069	1.60576	0.93031
0.85903	0.34137	1.51146	2.18147	2.56295	5.19303	4.01282	1.41186	1.49401	3.84435		0.85903	1.48484	1.18574	1.03008	1.89172	1.48764	1.70388	1.07199
0.88971	0.29753	1.46848	2.0009	2.99943	5.33769	4.22645	1.34551	1.4775	3.91435		0.88971	1.49214	1.47034	1.37183	2.29085	1.63976	1.76935	1.20584
0.92039	0.3176	1.39825	1.78998	3.44812	5.49906	4.4679	1.21446	1.40237	3.95016		0.92039	1.43213	1.72249	1.70177	2.64277	1.75146	1.80432	1.32972
0.95107	0.40352	1.3173	1.57472	3.89353	5.73052	4.75993	1.04431	1.28379	3.97076		0.95107	1.31204	1.92787	1.99656	2.92391	1.82104	1.81757	1.44339
0.98175	0.5203	1.24971	1.39449	4.31829	6.08219	5.11902	0.89503	1.15345	3.9984		0.98175	1.14799	2.07763	2.23955	3.11418	1.85201	1.82603	1.54887
1.01243	0.63787	1.22405	1.30488	4.70401	6.58499	5.55041	0.8725	1.06519	4.05423		1.01243	0.96816	2.17001	2.4211	3.19943	1.85465	1.85484	1.65059
1.04311	0.7367	1.26305	1.36112	5.03238	7.24036	6.04629	1.04883	1.08262	4.1528		1.04311	0.81718	2.21236	2.54039	3.17492	1.8473	1.93362	1.7553
1.07379	0.80354	1.37107	1.58092	5.28631	8.02111	6.58721	1.37217	1.23072	4.29758		1.07379	0.7502	2.22297	2.60757	3.0507	1.85626	2.08742	1.87129
1.10447	0.82994	1.53271	1.94122	5.45125	8.88048	7.14557	1.75565	1.47305	4.47959		1.10447	0.79028	2.2315	2.64561	2.86056	1.91178	2.32706	2.00714
1.13515	0.813	1.72331	2.41197	5.51641	9.76251	7.68947	2.13703	1.75144	4.67988		1.13515	0.89519	2.27523	2.68989	2.67575	2.03872	2.64627	2.17002
1.16583	0.75817	1.91873	2.9731	5.47603	10.6098	8.1861	2.47235	2.01601	4.87421		1.16583	1.00121	2.38843	2.78232	2.61382	2.24655	3.02671	2.36408
1.1965	0.68537	2.09936	3.61207	5.33059	11.3683	8.60437	2.72755	2.22875	5.03797		1.1965	1.06179	2.58806	2.95827	2.80379	2.52677	3.44473	2.58957
1.22718	0.63892	2.25072	4.31814	5.08809	11.9905	8.91689	2.87569	2.36117	5.15003		1.22718	1.05069	2.8666	3.2319	3.29716	2.85868	3.87569	2.84282
1.25786	0.68198	2.36328	5.07845	4.76532	12.4372	9.10145	2.89727	2.39352	5.19545		1.25786	0.96039	3.19754	3.59096	4.04165	3.21689	4.29606	3.11695
1.28854	0.84323	2.43228	5.87611	4.38936	12.6787	9.14216	2.7819	2.31602	5.16719		1.28854	0.80981	3.54627	4.00383	4.94652	3.57614	4.68413	3.40281
1.31922	1.0923	2.45788	6.68979	3.99906	12.6963	9.03014	2.53199	2.13289	5.06711		1.31922	0.67587	3.8785	4.43077	5.92889	3.91327	5.02051	3.6899
1.3499	1.38463	2.44561	7.49423	3.64534	12.4822	8.76397	2.17095	1.872	4.90649		1.3499	0.72522	4.16451	4.83221	6.921	4.20809	5.28848	3.96724
1.38058	1.68408	2.40715	8.26136	3.38635	12.0398	8.34977	1.76593	1.60798	4.70584		1.38058	1.02787	4.38108	5.17314	7.86655	4.44362	5.4743	4.22393
1.41126	1.96165	2.36109	8.96181	3.27161	11.3833	7.801	1.48492	1.49632	4.49353		1.41126	1.47197	4.51234	5.42523	8.71788	4.60634	5.5676	4.44968
1.44194	2.19252	2.33312	9.56645	3.31758	10.537	7.13799	1.59838	1.71053	4.30248		1.44194	1.95893	4.55014	5.56792	9.43491	4.68643	5.56169	4.63522
1.47262	2.35499	2.35364	10.0481	3.49609	9.534	6.38735	2.15383	2.24311	4.16379		1.47262	2.4242	4.49424	5.58893	9.98522	4.67789	5.4537	4.77257
1.5033	2.43059	2.45133	10.3831	3.75037	8.41511	5.58138	2.95046	2.96191	4.09802		1.5033	2.81594	4.35203	5.48439	10.3445	4.57866	5.2448	4.85539
1.53398	2.4046	2.64417	10.5526	4.02062	7.2275	4.75773	3.83329	3.7584	4.10757		1.53398	3.08909	4.13793	5.25871	10.4974	4.39061	4.94013	4.87906
1.56466	2.26687	2.93407	10.5438	4.25866	6.02404	3.9597	4.71198	4.55908	4.17504		1.56466	3.20712	3.87227	4.92393	10.4372	4.11944	4.54877	4.84092
1.59534	2.01295	3.30901	10.3505	4.43134	4.86387	3.23737	5.52345	5.30817	4.2691		1.59534	3.14863	3.5794	4.49879	10.1669	3.77442	4.08354	4.74026
1.62602	1.64675	3.74933	9.97431	4.51928	3.81571	2.64814	6.21729	5.95936	4.35374		1.62602	2.92271	3.28489	4.00749	9.69775	3.36814	3.56095	4.57836
1.6567	1.19044	4.23295	9.42408	4.51461	2.96409	2.24888	6.75184	6.4734	4.39595		1.6567	2.60736	3.0115	3.4781	9.04963	2.91611	3.00119	4.35841
1.68738	0.74455	4.73784	8.7166	4.41892	2.40703	2.06539	7.09377	6.81805	4.37029		1.68738	2.43179	2.77432	2.94094	8.24923	2.43662	2.42903	4.08538
1.71806	0.7504	5.24279	7.87639	4.24121	2.20055	2.05666	7.2188	6.96881	4.26062		1.71806	2.7786	2.57664	2.42672	7.32899	1.95089	1.87659	3.76583
1.74874	1.37761	5.72742	6.93611	3.99591	2.26575	2.13388	7.11235	6.90972	4.06038		1.74874	3.81281	2.40906	1.9644	6.32541	1.48464	1.39152	3.40769
1.77942	2.23421	6.17227	5.93797	3.7007	2.43713	2.21591	6.77015	6.63398	3.77202		1.77942	5.37961	2.25326	1.57807	5.27724	1.07337	1.05411	3.01997
1.8101	3.19858	6.55892	4.93746	3.37417	2.58772	2.25401	6.19831	6.14424	3.40627		1.8101	7.31047	2.08878	1.28156	4.22369	0.77575	0.96246	2.61247
1.84078	4.236	6.87042	4.0122	3.03336	2.65562	2.22776	5.413	5.45253	2.98129		1.84078	9.49367	1.89955	1.07126	3.20275	0.67154	1.09492	2.19551
1.87146	5.32969	7.09179	3.27638	2.69152	2.62153	2.13606	4.43982	4.57986	2.5221		1.87146	11.8444	1.67811	0.92342	2.24993	0.75135	1.30889	1.77974
1.90214	6.4697	7.21067	2.87781	2.35637	2.49037	1.99084	3.31353	3.55628	2.06084		1.90214	14.287	1.42768	0.80401	1.39875	0.8938	1.5018	1.37603
1.93282	7.65028	7.2179	2.90429	2.02965	2.28184	1.8132	2.08251	2.42403	1.63847		1.93282	16.7489	1.16353	0.6851	0.69146	1.01271	1.62652	0.99612
1.9635	8.86857	7.10816	3.2639	1.70811	2.02575	1.63061	0.87316	1.26957	1.30688		1.9635	19.1602	0.91548	0.55416	0.31454	1.07256	1.66242	0.65539
1.99418	10.1233	6.88041	3.77383	1.38591	1.75964	1.47313	0.93238	0.7159	1.11951		1.99418	21.4546	0.73146	0.41511	0.56322	1.06076	1.60177	0.38706
2.02485	11.4131	6.53823	4.29494	1.05776	1.52632	1.36593	2.20629	1.69896	1.08778		2.02485	23.5711	0.66307	0.28928	0.85264	0.97532	1.44498	0.29128
2.05553	12.7353	6.09005	4.74798	0.72194	1.36618	1.31846	3.54993	2.94969	1.15057		2.05553	25.4566	0.70595	0.22308	1.02791	0.82055	1.19947	0.40293
2.08621	14.0837	5.54923	5.09099	0.38424	1.29938	1.31835	4.86338	4.20091	1.22667		2.08621	27.0668	0.79208	0.25174	1.08389	0.6059	0.88265	0.56042
2.11689	15.4479	4.93409	5.30335	0.11174	1.30974	1.33846	6.12165	5.40882	1.26265		2.11689	28.3679	0.86348	0.32857	1.03419	0.34887	0.54397	0.69431
2.14757	16.8124	4.26818	5.37797	0.32739	1.3551	1.35041	7.31741	6.55843	1.23346		2.14757	29.3375	0.90134	0.41609	0.89943	0.14337	0.41373	0.78936
2.17825	18.1567	3.58116	5.3176	0.62347	1.39313	1.33309	8.45422	7.64755	1.13196		2.17825	29.9639	0.92727	0.52271	0.70433	0.3528	0.74274	0.84281
2.20893	19.4556	2.91128	5.13315	0.88245	1.39512	1.27482	9.54301	8.68252	0.96204		2.20893	30.2467	1.004	0.67922	0.47772	0.67772	1.23451	0.85624
2.23961	20.6809	2.31128	4.84316	1.08401	1.34659	1.17249	10.5981	9.67466	0.73464		2.23961	30.1948	1.20723	0.91245	0.26264	1.00514	1.76021	0.83347
2.27029	21.8023	1.857	4.47402	1.21388	1.24407	1.03014	11.6323	10.6364	0.46526		2.27029	29.826	1.56726	1.23003	0.19118	1.31295	2.28093	0.77989
2.30097	22.7892	1.63746	4.06082	1.26232	1.09209	0.85803	12.6527	11.5769	0.17291		2.30097	29.1644	2.0613	1.62342	0.32795	1.58614	2.77294	0.70217
2.33165	23.6128	1.67813	3.64874	1.225	0.90122	0.67279	13.6571	12.4987	0.13377		2.33165	28.239	2.64858	2.07555	0.48179	1.81261	3.21731	0.60823
2.36233	24.2473	1.88649	3.29289	1.10396	0.68755	0.50048	14.6323	13.395	0.42009		2.36233	27.0822	3.28844	2.56529	0.59481	1.98288	3.59824	0.50762
2.39301	24.6718	2.14297	3.05176	0.90887	0.47614	0.38401	15.5545	14.2494	0.68278		2.39301	25.7276	3.94316	3.06987	0.65405	2.09025	3.90286	0.41251
2.42369	24.8709	2.3711	2.96776	0.6603	0.31953	0.36909	16.3921	15.0369	0.91009		2.42369	24.2091	4.57801	3.56658	0.65757	2.13102	4.12142	0.33915
2.45437	24.836	2.53251	3.04241	0.40802	0.31476	0.43384	17.1082	15.7265	1.09788		2.45437	22.5597	5.16185	4.03434	0.60966	2.10456	4.24745	0.30546
2.48505	24.5657	2.61083	3.23309	0.32469	0.44013	0.51291	17.6653	16.2843	1.24952		2.48505	20.811	5.66826	4.45524	0.51919	2.01341	4.27788	0.31676
2.51573	24.0656	2.60237	3.47743	0.53158	0.58869	0.56624	18.0286	16.6774	1.37631		2.51573	18.9931	6.07693	4.81582	0.39837	1.86331	4.21307	0.35678
2.54641	23.3483	2.51173	3.71799	0.81022	0.71643	0.5765	18.1694	16.877	1.49654		2.54641	17.1344	6.37498	5.10811	0.26159	1.66333	4.05665	0.40405
2.57709	22.4326	2.34938	3.91245	1.05913	0.80914	0.538	18.0682	16.8608	1.63169		2.57709	15.2617	6.55809	5.33016	0.12619	1.4264	3.81536	0.44419
2.60777	21.3429	2.13027	4.03437	1.23992	0.86251	0.45339	17.7163	16.6159	1.79997		2.60777	13.4006	6.63127	5.48606	0.06033	1.17108	3.49868	0.46942
2.63845	20.1077	1.87306	4.07192	1.33048	0.8771	0.3372	17.1168	16.1399	2.00991		2.63845	11.5756	6.60912	5.58528	0.15354	0.92629	3.11839	0.47593
2.66913	18.7586	1.59979	4.02723	1.3202	0.85657	0.24105	16.2859	15.4414	2.2579		2.66913	9.80991	6.51536	5.64117	0.25845	0.74163	2.68811	0.46228
2.69981	17.3289	1.33633	3.91687	1.21487	0.80668	0.28865	15.2519	14.5409	2.53059		2.69981	8.12515	6.38122	5.66889	0.36711	0.68657	2.22271	0.42865
2.73049	15.8522	1.11288	3.77327	1.05271	0.73447	0.47222	14.0547	13.4699	2.8092		2.73049	6.54131	6.24229	5.68268	0.4982	0.78305	1.73768	0.37652
2.76117	14.3614	0.96121	3.64525	0.9446	0.64765	0.70079	12.7448	12.2699	3.07354		2.76117	5.07618	6.13325	5.69324	0.67066	0.96805	1.24861	0.3086
2.79184	12.8873	0.90079	3.59356	1.07648	0.55419	0.93676	11.3814	10.9921	3.3046		2.79184	3.74519	6.08114	5.70566	0.89369	1.17618	0.77054	0.22955
2.82252	11.4579	0.91968	3.67564	1.50241	0.4624	1.16142	10.0303	9.69495	3.48616		2.82252	2.56196	6.09896	5.71873	1.16492	1.37136	0.31753	0.14997
2.8532	10.0977	0.98068	3.92253	2.11732	0.38182	1.36177	8.76095	8.44304	3.60571		2.8532	1.54232	6.1826	5.72564	1.47358	1.5352	0.10073	0.10796
2.88388	8.82704	1.04738	4.32582	2.82962	0.32484	1.52819	7.64083	7.30381	3.65497		2.88388	0.73351	6.31289	5.71596	1.80371	1.65815	0.46811	0.15815
2.91456	7.66231	1.09661	4.847	3.58057	0.30539	1.65403	6.72619	6.34155	3.63017		2.91456	0.47428	6.46147	5.67808	2.13652	1.73577	0.78117	0.2543
2.94524	6.61553	1.11703	5.4366	4.32602	0.32916	1.73573	6.04742	5.60533	3.53204		2.94524	0.87869	6.59769	5.60152	2.45196	1.76715	1.03341	0.36038
2.97592	5.69471	1.10513	6.04756	5.02893	0.38691	1.77291	5.59532	5.11128	3.36572		2.97592	1.2939	6.6939	5.4786	2.73013	1.75411	1.22198	0.46609
3.0066	4.90394	1.06216	6.64027	5.65774	0.46416	1.76835	5.32141	4.83045	3.1405		3.0066	1.60753	6.72862	5.30541	2.95256	1.70068	1.34668	0.56673
3.03728	4.24358	0.99218	7.18339	6.1866	0.54956	1.72785	5.1589	4.69894	2.8696		3.03728	1.81595	6.6877	5.08198	3.10332	1.61263	1.40984	0.65929
3.06796	3.71022	0.90065	7.65335	6.59622	0.635	1.65995	5.0518	4.64807	2.56993		3.06796	1.93156	6.56423	4.81188	3.17009	1.49705	1.41606	0.74151
3.09864	3.29682	0.7935	8.03363	6.87466	0.71403	1.57533	4.97528	4.63259	2.26208		3.09864	1.97404	6.35773	4.50143	3.145	1.36194	1.3719	0.81175
3.12932	2.99291	0.67629	8.3141	7.01791	0.78106	1.48592	4.94195	4.64299	1.97036		3.12932	1.97044	6.07291	4.15869	3.02534	1.21566	1.28552	0.86883
3.16	2.78535	0.55387	8.49039	7.03003	0.83125	1.40335	4.99529	4.70354	1.72216		3.16	1.95705	5.71839	3.79237	2.81409	1.06654	1.1662	0.912
3.19068	2.65967	0.43028	8.56321	6.923	0.86067	1.33687	5.19081	4.85936	1.54435		3.19068	1.9792	5.30527	3.41087	2.5205	0.92226	1.0239	0.94089
3.22136	2.60132	0.30961	8.53759	6.71593	0.86656	1.29112	5.56857	5.15496	1.45393		3.22136	2.08338	4.84589	3.02154	2.16115	0.78925	0.86881	0.95551
3.25204	2.59646	0.19984	8.42193	6.43385	0.84756	1.26487	6.13248	5.61194	1.44678		3.25204	2.30089	4.3528	2.63037	1.76279	0.67192	0.71087	0.95619
3.28272	2.63185	0.13128	8.22711	6.10583	0.80383	1.25175	6.84992	6.21904	1.49783		3.28272	2.63581	3.83798	2.24195	1.37066	0.57193	0.55939	0.94353
3.3134	2.69428	0.16448	7.96531	5.76234	0.7371	1.24265	7.66683	6.93855	1.57474		3.3134	3.06928	3.31233	1.85989	1.06928	0.48778	0.42273	0.9184
3.34408	2.77001	0.26062	7.64905	5.43172	0.65063	1.22847	8.52348	7.71979	1.65034		3.34408	3.57199	2.78559	1.48743	0.989	0.41527	0.30798	0.88186
3.37476	2.84468	0.36997	7.29014	5.13615	0.54904	1.20213	9.36407	8.51042	1.70661		3.37476	4.11296	2.26633	1.12817	1.16886	0.34905	0.22052	0.83518
3.40544	2.90364	0.47816	6.89896	4.88786	0.43822	1.15947	10.1408	9.2627	1.73354		3.40544	4.66288	1.7623	0.78706	1.48421	0.28477	0.16252	0.77976
3.43612	2.93271	0.57889	6.48389	4.6871	0.32552	1.09944	10.8152	9.93637	1.72702		3.43612	5.19483	1.28067	0.47276	1.82095	0.22162	0.13047	0.71713
3.4668	2.91907	0.6675	6.05122	4.52309	0.22102	1.02398	11.3585	10.4996	1.68701		3.4668	5.68446	0.8284	0.21478	2.12065	0.16655	0.11682	0.64892
3.49748	2.85239	0.73995	5.60539	4.37791	0.14362	0.9376	11.7514	10.9295	1.61617		3.49748	6.11025	0.41234	0.19718	2.35363	0.14223	0.11953	0.57679
3.52816	2.72607	0.79281	5.14956	4.23174	0.12733	0.84708	11.9833	11.2115	1.51892		3.52816	6.45386	0.04	0.38191	2.50418	0.17187	0.14416	0.50244
3.55884	2.53879	0.82343	4.68652	4.06744	0.16501	0.76087	12.0518	11.3391	1.4007		3.55884	6.70062	0.28513	0.55559	2.5652	0.23844	0.19224	0.42756
3.58952	2.29706	0.83022	4.21966	3.87346	0.21028	0.68809	11.9616	11.3134	1.26741		3.58952	6.83997	0.55416	0.68789	2.53604	0.31727	0.25766	0.3538
3.62019	2.01971	0.81278	3.75401	3.64498	0.24255	0.63649	11.7236	11.1418	1.12502		3.62019	6.86572	0.76379	0.77235	2.42138	0.39568	0.33239	0.28271
3.65087	1.74681	0.77204	3.2972	3.38367	0.2559	0.60953	11.3536	10.8371	0.97926		3.65087	6.77618	0.91102	0.80782	2.23038	0.46673	0.40896	0.21576
3.68155	1.55239	0.71038	2.86031	3.09675	0.24933	0.60427	10.8708	10.4163	0.8355		3.68155	6.57398	0.99492	0.79659	1.97589	0.52581	0.48077	0.15425
3.71223	1.53666	0.63166	2.45855	2.79557	0.22423	0.61266	10.297	9.89948	0.69872		3.71223	6.26571	1.01688	0.74414	1.67371	0.56973	0.54208	0.09935
3.74291	1.75173	0.54151	2.1113	2.49399	0.1835	0.62511	9.65495	9.30843	0.57362		3.74291	5.86117	0.98087	0.65941	1.34194	0.59651	0.58819	0.05216
3.77359	2.14974	0.44793	1.84021	2.20656	0.13112	0.63354	8.96762	8.66559	0.46492		3.77359	5.37244	0.89353	0.55556	1.00116	0.6053	0.61557	0.01533
3.80427	2.64853	0.36278	1.66257	1.94649	0.07217	0.63254	8.25708	7.99304	0.37761		3.80427	4.81285	0.76441	0.45218	0.67717	0.59636	0.62207	0.0216
3.83495	3.18423	0.30358	1.58009	1.72329	0.02023	0.61934	7.5439	7.31157	0.31666		3.83495	4.19597	0.60678	0.37836	0.41659	0.57107	0.60703	0.0425
3.86563	3.71318	0.28865	1.57239	1.54054	0.05679	0.5933	6.84652	6.64006	0.28464		3.86563	3.5353	0.44107	0.36497	0.33132	0.5319	0.57145	0.05562
3.89631	4.20411	0.31844	1.6049	1.39476	0.10918	0.55536	6.18088	5.99488	0.27804		3.89631	2.84624	0.30891	0.41226	0.44922	0.4824	0.51823	0.06049
3.92699	4.63351	0.37294	1.6436	1.27642	0.15255	0.50756	5.56007	5.38954	0.28765		3.92699	2.15523	0.29122	0.48807	0.61064	0.42726	0.45263	0.05754
3.95767	4.9837	0.43236	1.66349	1.17314	0.18328	0.45259	4.99397	4.83434	0.30377		3.95767	1.53723	0.39664	0.56307	0.74224	0.37239	0.38339	0.04756
3.98835	5.24216	0.48497	1.64981	1.0735	0.19949	0.39342	4.4889	4.3361	0.31974		3.98835	1.23713	0.53968	0.62103	0.82517	0.3249	0.32471	0.03177
4.01903	5.40128	0.52473	1.59622	0.9696	0.20059	0.33298	4.0472	3.89787	0.33206		4.01903	1.58176	0.67429	0.65473	0.85548	0.2922	0.29646	0.01423
4.04971	5.4583	0.54887	1.50272	0.85794	0.18722	0.27387	3.66695	3.51881	0.33935		4.04971	2.39457	0.78312	0.66279	0.8353	0.27912	0.31276	0.02228
4.08039	5.41516	0.55663	1.37394	0.73905	0.16141	0.21822	3.34195	3.19422	0.34158		4.08039	3.43233	0.85913	0.64841	0.77034	0.28432	0.36605	0.04924
4.11107	5.27815	0.54862	1.21773	0.61656	0.12704	0.16772	3.06244	2.91598	0.33958		4.11107	4.61059	0.90075	0.61893	0.6687	0.30075	0.43681	0.07938
4.14175	5.05748	0.52643	1.04405	0.49617	0.09195	0.12416	2.81627	2.67358	0.3347		4.14175	5.8963	0.91077	0.58556	0.53998	0.32004	0.50928	0.11028
4.17243	4.76655	0.49235	0.86395	0.38476	0.07441	0.09108	2.59066	2.45542	0.3286		4.17243	7.26599	0.89617	0.56214	0.39462	0.33573	0.57373	0.14052
4.20311	4.4212	0.44909	0.68869	0.28965	0.09302	0.07666	2.37381	2.25029	0.32294		4.20311	8.69449	0.86817	0.56142	0.24369	0.34379	0.62438	0.16892
4.23379	4.03874	0.39959	0.52913	0.21754	0.1323	0.08763	2.15619	2.04856	0.31904		4.23379	10.1519	0.84191	0.58916	0.10245	0.34218	0.65796	0.19442
4.26447	3.63711	0.3468	0.39567	0.17159	0.17416	0.1166	1.93127	1.84297	0.31756		4.26447	11.6036	0.83429	0.6413	0.07582	0.33033	0.67298	0.21614
4.29515	3.23407	0.29353	0.29909	0.14658	0.21071	0.15389	1.69564	1.62895	0.31829		4.29515	13.0108	0.85902	0.70767	0.18326	0.30876	0.66937	0.23333
4.32583	2.84691	0.24229	0.25093	0.13038	0.23805	0.1947	1.44883	1.40459	0.3202		4.32583	14.3327	0.92085	0.77747	0.28012	0.27875	0.64822	0.24544
4.35651	2.49282	0.19516	0.25662	0.11454	0.25403	0.23646	1.1929	1.17038	0.32169		4.35651	15.5279	1.01438	0.84224	0.35388	0.24212	0.61156	0.25211
4.38719	2.19026	0.15373	0.30781	0.10371	0.25766	0.27727	0.93184	0.92876	0.32094		4.38719	16.5566	1.12835	0.89648	0.40307	0.20109	0.56218	0.25315
4.41786	1.9609	0.11904	0.39322	0.11754	0.24891	0.31542	0.67113	0.68369	0.3163		4.41786	17.3826	1.25075	0.93737	0.42932	0.15806	0.50341	0.24857
4.44854	1.82961	0.09153	0.50665	0.16675	0.22861	0.34938	0.41756	0.44015	0.30656		4.44854	17.9752	1.37148	0.96423	0.43658	0.11556	0.43888	0.23858
4.47922	1.81806	0.07104	0.64383	0.24137	0.19829	0.37787	0.18262	0.20412	0.29109		4.47922	18.3105	1.48306	0.97809	0.43065	0.07636	0.37231	0.22355
4.5099	1.93275	0.05692	0.79989	0.3307	0.16003	0.39991	0.0976	0.03835	0.27005		4.5099	18.3733	1.58046	0.98114	0.41858	0.04442	0.30728	0.20404
4.54058	2.16002	0.04835	0.96922	0.42786	0.11632	0.41489	0.27693	0.23373	0.24447		4.54058	18.1575	1.66066	0.97633	0.40751	0.02923	0.24706	0.18077
4.57126	2.47405	0.04476	1.14616	0.52797	0.06986	0.42265	0.45207	0.42023	0.21651		4.57126	17.6664	1.72229	0.96693	0.40285	0.03666	0.19442	0.15466
4.60194	2.84707	0.04579	1.32593	0.62728	0.02335	0.42341	0.60182	0.58331	0.1897		4.60194	16.9135	1.76521	0.95613	0.40653	0.04886	0.15153	0.12689
4.63262	3.25352	0.05081	1.50517	0.72285	0.02066	0.41781	0.72376	0.72087	0.16905		4.63262	15.921	1.79016	0.94675	0.41654	0.0567	0.12004	0.09914
4.6633	3.6702	0.05866	1.68236	0.81246	0.05985	0.40684	0.81845	0.83255	0.16003		4.6633	14.7199	1.79851	0.94102	0.42835	0.05886	0.10121	0.07431
4.69398	4.0756	0.068	1.85777	0.89451	0.09243	0.39177	0.88836	0.91951	0.16518		4.69398	13.3479	1.79194	0.94035	0.43693	0.05635	0.09588	0.05814
4.72466	4.44965	0.07763	2.03304	0.96793	0.11708	0.37408	0.93748	0.98434	0.18168		4.72466	11.8482	1.77227	0.94534	0.4383	0.052	0.10384	0.05812
4.75534	4.77381	0.08661	2.21041	1.03206	0.13307	0.35526	0.97104	1.03083	0.20372		4.75534	10.2678	1.74131	0.95572	0.43015	0.05072	0.12337	0.07275
4.78602	5.03161	0.09428	2.39177	1.08656	0.14023	0.33673	0.99497	1.06377	0.22593		4.78602	8.65534	1.70075	0.97045	0.41199	0.05741	0.15199	0.09345
4.8167	5.20919	0.10016	2.57774	1.13127	0.139	0.31963	1.01535	1.08844	0.24456		4.8167	7.05902	1.65209	0.98782	0.38501	0.07239	0.18716	0.11492
4.84738	5.29584	0.10404	2.767	1.16616	0.13026	0.30467	1.03757	1.11007	0.25729		4.84738	5.52518	1.59662	1.00565	0.35193	0.09232	0.22633	0.1348
4.87806	5.28445	0.10584	2.95603	1.19126	0.11537	0.29204	1.06561	1.13326	0.26292		4.87806	4.09657	1.53543	1.02144	0.3167	0.11394	0.26696	0.15198
4.90874	5.17177	0.10564	3.13939	1.20667	0.09596	0.28142	1.1015	1.16132	0.26114		4.90874	2.81192	1.46941	1.03265	0.28414	0.13495	0.3066	0.16592
4.93942	4.95852	0.10363	3.31022	1.21253	0.07393	0.27213	1.14522	1.19597	0.25232		4.93942	1.70841	1.39926	1.03694	0.25906	0.15377	0.34296	0.17639
4.9701	4.6493	0.10008	3.46103	1.20913	0.05137	0.26329	1.1951	1.2372	0.23744		4.9701	0.84319	1.32561	1.03231	0.24466	0.16933	0.37406	0.18336
5.00078	4.25233	0.09526	3.58447	1.19695	0.031	0.25406	1.24842	1.28363	0.2179		5.00078	0.46696	1.24895	1.01738	0.24092	0.18094	0.39832	0.18701
5.03146	3.77903	0.08949	3.67401	1.17674	0.01857	0.2438	1.30197	1.33289	0.19543		5.03146	0.73722	1.16981	0.99144	0.24461	0.18824	0.4146	0.18763
5.06214	3.24352	0.08304	3.72451	1.14966	0.02179	0.23211	1.35264	1.38217	0.17187		5.06214	1.02078	1.08874	0.95457	0.25135	0.19118	0.42228	0.18566
5.09282	2.66205	0.07616	3.73254	1.11728	0.03071	0.2189	1.39762	1.42861	0.14899		5.09282	1.16152	1.00639	0.90767	0.25776	0.18993	0.42125	0.18164
5.1235	2.05274	0.06909	3.69663	1.08171	0.03719	0.20436	1.43464	1.46957	0.12821		5.1235	1.16755	0.92358	0.85237	0.2624	0.18489	0.41185	0.17617
5.15418	1.43644	0.06201	3.61729	1.04548	0.03969	0.18889	1.46198	1.5028	0.11028		5.15418	1.09065	0.84133	0.79103	0.26588	0.17659	0.39487	0.16994
5.18486	0.84422	0.05508	3.49686	1.01148	0.0386	0.17313	1.47857	1.52658	0.0951		5.18486	1.03072	0.7609	0.72652	0.27038	0.16569	0.37145	0.1636
5.21553	0.395	0.04846	3.33935	0.98257	0.03573	0.15779	1.48394	1.53973	0.08182		5.21553	1.12244	0.68378	0.66212	0.27876	0.15292	0.34297	0.15779
5.24621	0.56169	0.04234	3.15009	0.96119	0.03451	0.14371	1.47824	1.54165	0.06932		5.24621	1.42353	0.61169	0.60121	0.29332	0.13915	0.311	0.15304
5.27689	1.02928	0.03696	2.93543	0.94883	0.03879	0.13167	1.46227	1.53241	0.05703		5.27689	1.87465	0.54647	0.54695	0.31465	0.12541	0.27714	0.14968
5.30757	1.49152	0.03261	2.7024	0.94559	0.04911	0.12234	1.43741	1.51265	0.04609		5.30757	2.39784	0.48994	0.50181	0.34138	0.11299	0.24302	0.14783
5.33825	1.90764	0.02963	2.45835	0.95006	0.06292	0.11605	1.40558	1.48367	0.04077		5.33825	2.9369	0.44364	0.46705	0.3707	0.10358	0.21018	0.14735
5.36893	2.26753	0.02827	2.21077	0.95952	0.07758	0.11272	1.36908	1.44729	0.04648		5.36893	3.4523	0.4084	0.44239	0.39928	0.099	0.18011	0.14793
5.39961	2.56842	0.0285	1.96697	0.97049	0.09117	0.11183	1.33041	1.40578	0.06198		5.39961	3.91463	0.38398	0.42602	0.42389	0.10063	0.15431	0.14911
5.43029	2.81119	0.02998	1.73397	0.97928	0.10232	0.11254	1.29195	1.36163	0.08214		5.43029	4.30159	0.36888	0.41522	0.44183	0.10847	0.13425	0.15041
5.46097	2.99903	0.03216	1.5183	0.98246	0.11003	0.11391	1.25563	1.31732	0.10338		5.46097	4.59677	0.36065	0.40706	0.45108	0.12123	0.12129	0.15135
5.49165	3.13667	0.03457	1.32561	0.97726	0.11366	0.11507	1.22263	1.27499	0.12347		5.49165	4.78907	0.35645	0.39902	0.45032	0.13703	0.11613	0.15153
5.52233	3.22962	0.03681	1.16021	0.96174	0.11286	0.11529	1.19311	1.23608	0.14088		5.52233	4.87234	0.35362	0.38928	0.43897	0.15409	0.11817	0.15062
5.55301	3.28359	0.03864	1.02411	0.93487	0.10758	0.11402	1.16615	1.20112	0.15449		5.55301	4.84515	0.35004	0.37671	0.41712	0.17087	0.1256	0.14841
5.58369	3.30393	0.03993	0.91614	0.89657	0.09803	0.11092	1.13996	1.16959	0.16357		5.58369	4.71043	0.34422	0.36079	0.3855	0.18611	0.13615	0.14476
5.61437	3.29517	0.04069	0.83142	0.84759	0.08466	0.10589	1.11219	1.14003	0.16776		5.61437	4.47504	0.33521	0.34141	0.34532	0.19878	0.14774	0.13962
5.64505	3.26082	0.04101	0.76202	0.78948	0.06812	0.0991	1.08035	1.11032	0.16704		5.64505	4.14941	0.32253	0.31873	0.29823	0.20802	0.15868	0.13307
5.67573	3.20324	0.04105	0.69875	0.72443	0.04918	0.09118	1.04225	1.07806	0.16171		5.67573	3.74697	0.30601	0.29303	0.24624	0.21317	0.16765	0.12523
5.70641	3.1237	0.04107	0.63317	0.65516	0.02873	0.08333	0.99633	1.04099	0.15239		5.70641	3.28368	0.28576	0.26467	0.1916	0.21379	0.17358	0.11635
5.73709	3.0226	0.04128	0.55903	0.58471	0.00777	0.07752	0.94188	0.99732	0.1399		5.73709	2.77767	0.26206	0.23398	0.13691	0.20961	0.17569	0.10677
5.76777	2.89969	0.04185	0.47298	0.51636	0.0132	0.07623	0.87919	0.94599	0.12526		5.76777	2.24916	0.23538	0.20126	0.08582	0.20062	0.17345	0.09694
5.79845	2.75435	0.04281	0.375	0.45333	0.03275	0.08132	0.80954	0.8868	0.1096		5.79845	1.72159	0.2065	0.16676	0.04774	0.18703	0.1666	0.08741
5.82913	2.58588	0.04404	0.26987	0.39852	0.0504	0.0927	0.73514	0.82041	0.09406		5.82913	1.22655	0.17666	0.1307	0.04936	0.16924	0.15519	0.07886
5.85981	2.39369	0.04529	0.17546	0.35407	0.06553	0.10868	0.65898	0.74836	0.07976		5.85981	0.8234	0.1482	0.09335	0.07929	0.14789	0.13956	0.072
5.89049	2.17753	0.04624	0.15225	0.32076	0.07764	0.12731	0.58454	0.67293	0.06765		5.89049	0.64623	0.12559	0.05535	0.1099	0.12379	0.12035	0.06746
5.92117	1.93763	0.04659	0.234	0.29766	0.08645	0.14695	0.51542	0.59699	0.0584		5.92117	0.78105	0.11619	0.02166	0.13466	0.09797	0.09847	0.06553
5.95185	1.67496	0.04606	0.35347	0.28228	0.09185	0.16645	0.45465	0.52386	0.05222		5.95185	1.05716	0.12636	0.03538	0.15196	0.07177	0.07518	0.06595
5.98253	1.39152	0.04444	0.47712	0.27143	0.09392	0.18503	0.40395	0.45697	0.04877		5.98253	1.34152	0.15458	0.07545	0.1614	0.04737	0.05225	0.06803
6.0132	1.09103	0.04162	0.5934	0.26217	0.09296	0.20225	0.36297	0.3995	0.04739		6.0132	1.59094	0.19451	0.11835	0.16316	0.03033	0.03296	0.07087
6.04388	0.78114	0.03757	0.69628	0.25243	0.08944	0.21793	0.3292	0.35382	0.04752		6.04388	1.79286	0.24092	0.16209	0.15782	0.03186	0.02529	0.07363
6.07456	0.48379	0.03235	0.78201	0.24112	0.0841	0.23216	0.29894	0.32089	0.04887		6.07456	1.94567	0.2905	0.20589	0.14628	0.0469	0.03316	0.07568
6.10524	0.30313	0.02607	0.84849	0.22807	0.07788	0.24521	0.26897	0.29999	0.05141		6.10524	2.05281	0.34098	0.24897	0.12972	0.06355	0.04517	0.07655
6.13592	0.44858	0.01895	0.89504	0.21376	0.072	0.25743	0.23853	0.28937	0.05515		6.13592	2.12033	0.39052	0.29047	0.10964	0.07793	0.05478	0.07598
6.1666	0.75078	0.01122	0.92224	0.19916	0.06782	0.2692	0.21144	0.28751	0.05999		6.1666	2.15532	0.43749	0.32939	0.08802	0.08878	0.05994	0.07382
6.19728	1.07815	0.00321	0.93173	0.18549	0.06652	0.28079	0.19804	0.29406	0.06566		6.19728	2.1648	0.48034	0.36467	0.06783	0.09562	0.05987	0.07008
6.22796	1.4005	0.00504	0.92589	0.17405	0.06854	0.29229	0.21158	0.30995	0.07184		6.22796	2.15471	0.51764	0.3952	0.05409	0.09835	0.05439	0.06484
6.25864	1.70488	0.01289	0.90741	0.16605	0.0734	0.30352	0.25576	0.33629	0.07822		6.25864	2.12935	0.54808	0.41987	0.05295	0.09711	0.04367	0.05829
6.28932	1.98229	0.02026	0.87885	0.16236	0.07998	0.3141	0.32209	0.3732	0.08457		6.28932	2.09118	0.57053	0.43768	0.06375	0.09222	0.02825	0.05067
6.32	2.22541	0.02689	0.84217	0.16342	0.08708	0.32343	0.39978	0.41909	0.09077		6.32	2.04114	0.58409	0.44777	0.07965	0.08416	0.00912	0.04227
6.35068	2.42814	0.03259	0.79848	0.16919	0.09369	0.33084	0.48031	0.47094	0.09683		6.35068	1.97928	0.58812	0.4495	0.09574	0.07357	0.01419	0.03345
6.38136	2.58569	0.03722	0.74794	0.17927	0.09911	0.33561	0.55709	0.52484	0.10279		6.38136	1.90571	0.58228	0.4425	0.10967	0.06118	0.03842	0.0246
6.41204	2.69466	0.04066	0.68994	0.19303	0.10283	0.33713	0.62485	0.57658	0.10872		6.41204	1.82152	0.56658	0.42674	0.1203	0.04793	0.06354	0.01627
6.44272	2.75323	0.04285	0.62358	0.20972	0.10456	0.33497	0.67934	0.62203	0.11464		6.44272	1.72967	0.54135	0.40256	0.12709	0.03519	0.0882	0.00954
6.4734	2.76113	0.0438	0.54829	0.2285	0.10417	0.32892	0.71725	0.65744	0.1205		6.4734	1.6357	0.50726	0.3707	0.12989	0.02559	0.11122	0.00764
6.50408	2.71974	0.04351	0.4647	0.24839	0.10168	0.31905	0.73633	0.67959	0.12615		6.50408	1.54804	0.46531	0.33234	0.12882	0.02375	0.13154	0.01122
6.53476	2.63197	0.04206	0.37605	0.2683	0.09723	0.30576	0.73544	0.68598	0.13136		6.53476	1.47766	0.41678	0.28915	0.12422	0.03039	0.14824	0.01571
6.56544	2.50211	0.03952	0.29135	0.28701	0.09106	0.28979	0.71468	0.67489	0.13584		6.56544	1.4365	0.36323	0.2434	0.11662	0.04059	0.16062	0.01938
6.59612	2.33564	0.03603	0.23299	0.30328	0.08352	0.27218	0.67548	0.64552	0.1393		6.59612	1.43432	0.30653	0.19827	0.10673	0.0513	0.1682	0.0218
6.6268	2.13892	0.03172	0.23661	0.31586	0.07504	0.2543	0.62079	0.59797	0.14144		6.6268	1.47512	0.2489	0.15848	0.09544	0.0614	0.17078	0.02287
6.65748	1.91891	0.02681	0.30537	0.32358	0.06615	0.23767	0.55542	0.53331	0.14205		6.65748	1.5555	0.19326	0.13102	0.08386	0.07048	0.16838	0.02262
6.68816	1.68281	0.02156	0.40637	0.32543	0.05752	0.22382	0.48666	0.45361	0.14098		6.68816	1.66608	0.14416	0.12306	0.07327	0.0784	0.16133	0.02121
6.71884	1.43777	0.01641	0.51582	0.32065	0.04988	0.21397	0.42532	0.3622	0.13815		6.71884	1.79478	0.1099	0.1342	0.06507	0.08514	0.15017	0.01891
6.74952	1.19058	0.01222	0.62149	0.30872	0.04404	0.20859	0.386	0.26462	0.13358		6.74952	1.92957	0.10196	0.1556	0.06044	0.09071	0.13567	0.01622
6.7802	0.94744	0.01059	0.71618	0.28947	0.04065	0.20727	0.38259	0.17348	0.12738		6.7802	2.05989	0.11994	0.17874	0.05966	0.0951	0.11882	0.01403
6.81087	0.71401	0.01241	0.79505	0.26305	0.03983	0.2088	0.41819	0.12945	0.11971		6.81087	2.17716	0.14972	0.19865	0.0618	0.0983	0.10083	0.01356
6.84155	0.49595	0.01615	0.85481	0.22996	0.04098	0.21151	0.48296	0.17978	0.11081		6.84155	2.27481	0.18108	0.21286	0.0653	0.10024	0.08314	0.01555
6.87223	0.30215	0.02024	0.89344	0.19102	0.04313	0.21373	0.56382	0.27575	0.10095		6.87223	2.34816	0.2096	0.2203	0.06872	0.10087	0.06752	0.0194
6.90291	0.16603	0.0239	0.91017	0.14736	0.04537	0.21405	0.6511	0.38016	0.09043		6.90291	2.39432	0.23357	0.22074	0.07105	0.1001	0.05605	0.02409
6.93359	0.18955	0.02678	0.9053	0.10044	0.04708	0.21144	0.73914	0.48227	0.07959		6.93359	2.41209	0.25241	0.2146	0.07172	0.09792	0.05043	0.02891
6.96427	0.31463	0.02864	0.8802	0.05259	0.04789	0.2053	0.82507	0.57815	0.06876		6.96427	2.40186	0.26619	0.20269	0.0705	0.09437	0.05039	0.0334
6.99495	0.44934	0.02937	0.83713	0.01942	0.04763	0.19537	0.90775	0.66618	0.05828		6.99495	2.36544	0.27534	0.18616	0.06744	0.08958	0.05345	0.03727
7.02563	0.57679	0.02894	0.77907	0.05441	0.04631	0.18176	0.98699	0.74597	0.04853		7.02563	2.30582	0.28058	0.16635	0.06278	0.08385	0.05682	0.0403
7.05631	0.69411	0.02735	0.70957	0.09987	0.04403	0.16483	1.063	0.81796	0.03998		7.05631	2.22681	0.28278	0.14478	0.05693	0.07765	0.05868	0.04237
7.08699	0.80091	0.02472	0.63253	0.14283	0.04105	0.14518	1.13593	0.8831	0.03322		7.08699	2.13259	0.28303	0.12308	0.05045	0.07163	0.05816	0.04339
7.11767	0.89717	0.02122	0.55203	0.18135	0.03769	0.12356	1.20554	0.94254	0.02902		7.11767	2.02706	0.28253	0.10308	0.04393	0.06666	0.05497	0.04332
7.14835	0.98275	0.01715	0.47219	0.21438	0.03443	0.1009	1.27109	0.99736	0.02794		7.14835	1.9133	0.28267	0.08708	0.03799	0.06362	0.04928	0.0422
7.17903	1.05729	0.01307	0.39709	0.24119	0.03183	0.07821	1.33125	1.04823	0.02982		7.17903	1.79295	0.28494	0.07788	0.03316	0.06313	0.04163	0.04008
7.20971	1.12025	0.01022	0.33072	0.26135	0.03045	0.05673	1.38429	1.09529	0.03377		7.20971	1.666	0.29083	0.07793	0.02967	0.06523	0.03303	0.03705
7.24039	1.17107	0.0105	0.27683	0.27464	0.03066	0.03828	1.42821	1.13802	0.03884		7.24039	1.5308	0.30166	0.08734	0.02742	0.06929	0.02554	0.03324
7.27107	1.2093	0.01395	0.23841	0.28109	0.03239	0.02648	1.46099	1.17535	0.04439		7.27107	1.38454	0.31835	0.10405	0.02606	0.07434	0.02301	0.02879
7.30175	1.23472	0.01882	0.21648	0.28092	0.03525	0.02606	1.48084	1.20577	0.05002		7.30175	1.22399	0.34122	0.12583	0.02535	0.07941	0.02789	0.02389
7.33243	1.24741	0.02401	0.20884	0.2745	0.03867	0.03338	1.48635	1.22757	0.05546		7.33243	1.04651	0.36993	0.15113	0.02541	0.08367	0.03735	0.01874
7.36311	1.24785	0.02905	0.2108	0.26237	0.04216	0.04169	1.47667	1.23908	0.06049		7.36311	0.85111	0.40361	0.17888	0.02678	0.08649	0.04824	0.01359
7.39379	1.23684	0.03368	0.21747	0.24518	0.04534	0.04837	1.45154	1.2389	0.06494		7.39379	0.64002	0.44095	0.2082	0.03	0.08746	0.05905	0.00886
7.42447	1.21553	0.03778	0.22532	0.22376	0.04793	0.05284	1.41135	1.22604	0.06867		7.42447	0.42323	0.48043	0.23817	0.03515	0.0863	0.06913	0.00576
7.45515	1.18533	0.04125	0.23237	0.19914	0.04973	0.05529	1.35706	1.20009	0.07157		7.45515	0.24553	0.5204	0.26788	0.04177	0.08292	0.07824	0.00648
7.48583	1.14783	0.04407	0.23765	0.17267	0.05064	0.05634	1.29015	1.16125	0.07359		7.48583	0.27105	0.55922	0.29639	0.04908	0.07734	0.08637	0.00966
7.51651	1.10469	0.04622	0.24084	0.14623	0.05058	0.05684	1.2125	1.11035	0.07473		7.51651	0.47553	0.59532	0.32281	0.05625	0.0697	0.0937	0.01313
7.54719	1.0576	0.04771	0.24185	0.12269	0.04956	0.05779	1.12622	1.04884	0.07507		7.54719	0.71332	0.62728	0.34633	0.0625	0.06025	0.10053	0.01623
7.57787	1.00816	0.04858	0.24076	0.10629	0.04762	0.05995	1.03357	0.97867	0.07473		7.57787	0.94562	0.65389	0.36625	0.06709	0.04931	0.10717	0.01875
7.60854	0.95782	0.04888	0.23772	0.10169	0.04484	0.06368	0.93677	0.90225	0.0739		7.60854	1.15737	0.67418	0.38203	0.06944	0.03729	0.11393	0.02059
7.63922	0.90785	0.04864	0.233	0.11024	0.04136	0.0688	0.83795	0.82225	0.0728		7.63922	1.33889	0.6875	0.39326	0.06907	0.02471	0.121	0.02173
7.6699	0.85932	0.04795	0.22693	0.12826	0.03733	0.07478	0.73907	0.74151	0.07167		7.6699	1.48337	0.69354	0.39972	0.06569	0.01254	0.12844	0.02219
7.70058	0.81304	0.04689	0.21997	0.15086	0.03296	0.08095	0.64189	0.66284	0.07069		7.70058	1.58684	0.69233	0.40136	0.05921	0.00739	0.13614	0.02202
7.73126	0.76965	0.04554	0.21258	0.17454	0.02844	0.08675	0.54799	0.58884	0.06999		7.73126	1.64853	0.68426	0.39828	0.04971	0.01687	0.14388	0.02131
7.76194	0.72954	0.044	0.20518	0.19725	0.02401	0.09178	0.45882	0.52171	0.0696		7.76194	1.67154	0.67004	0.39077	0.03756	0.02817	0.15133	0.0202
7.79262	0.69292	0.04238	0.19804	0.21783	0.01988	0.09585	0.37588	0.46294	0.06943		7.79262	1.66342	0.6507	0.37928	0.02349	0.03878	0.15814	0.01889
7.8233	0.65987	0.04078	0.19121	0.23573	0.01627	0.09895	0.30082	0.41314	0.06936		7.8233	1.63671	0.62751	0.36447	0.01058	0.04823	0.16393	0.01764
7.85398	0.63025	0.03929	0.18447	0.25076	0.01334	0.10124	0.23579	0.37184	0.06919		7.85398	1.6089	0.60189	0.34716	0.0157	0.05633	0.16839	0.0168
7.88466	0.60382	0.03801	0.17741	0.26297	0.01115	0.10303	0.1838	0.33756	0.06875		7.88466	1.60081	0.57532	0.32835	0.03184	0.06299	0.17126	0.01669
7.91534	0.58016	0.03703	0.16957	0.27261	0.00961	0.10462	0.14889	0.30813	0.0679		7.91534	1.6323	0.54917	0.30917	0.04852	0.06824	0.17233	0.01752
7.94602	0.55869	0.0364	0.16056	0.27995	0.00847	0.10633	0.13421	0.28124	0.06653		7.94602	1.71604	0.52457	0.2908	0.06397	0.07216	0.17149	0.01924
7.9767	0.53874	0.03617	0.15023	0.28529	0.00745	0.10832	0.13779	0.2549	0.06462		7.9767	1.85313	0.50223	0.27434	0.07723	0.07489	0.16869	0.02162
8.00738	0.51948	0.03637	0.13889	0.28879	0.00638	0.11059	0.15318	0.22797	0.06217		8.00738	2.0342	0.48235	0.2606	0.08755	0.07664	0.16395	0.0244
8.03806	0.50011	0.03702	0.12737	0.29052	0.00528	0.113	0.17551	0.2006	0.05923		8.03806	2.24428	0.4646	0.24993	0.09436	0.07764	0.15738	0.02732
8.06874	0.47985	0.03807	0.11723	0.29036	0.00449	0.11522	0.20387	0.1751	0.05588		8.06874	2.4675	0.44819	0.24205	0.0973	0.07812	0.1491	0.03018
8.09942	0.45815	0.03949	0.11056	0.28808	0.00466	0.11691	0.23999	0.15724	0.0522		8.09942	2.68972	0.43199	0.23613	0.09621	0.07834	0.13931	0.03284
8.1301	0.43486	0.04117	0.10942	0.28337	0.006	0.1177	0.28629	0.15649	0.04827		8.1301	2.89943	0.41482	0.23099	0.09113	0.0785	0.12825	0.03518
8.16078	0.41053	0.043	0.11466	0.27591	0.008	0.1173	0.34445	0.18013	0.04415		8.16078	3.08776	0.39553	0.22532	0.0824	0.0788	0.11621	0.03715
8.19146	0.38669	0.04486	0.12534	0.26546	0.01022	0.11552	0.41488	0.22681	0.0399		8.19146	3.24826	0.37326	0.21797	0.07057	0.07934	0.10354	0.03868
8.22214	0.36625	0.04661	0.1393	0.2519	0.01236	0.1123	0.49673	0.29069	0.03559		8.22214	3.37642	0.34746	0.20812	0.05656	0.08018	0.09069	0.03979
8.25282	0.35364	0.04813	0.15424	0.23531	0.01425	0.1077	0.58831	0.3669	0.0313		8.25282	3.46931	0.31799	0.19532	0.04186	0.08131	0.07824	0.04048
8.2835	0.35423	0.04934	0.16823	0.21603	0.01575	0.10191	0.68737	0.45218	0.02719		8.2835	3.52517	0.28515	0.17952	0.02958	0.08262	0.06705	0.04082
8.31418	0.37249	0.05019	0.17982	0.19468	0.01678	0.09519	0.79141	0.54414	0.02353		8.31418	3.54311	0.24973	0.16109	0.02611	0.08396	0.05823	0.04089
8.34486	0.41	0.05064	0.188	0.17228	0.01729	0.08787	0.89781	0.64072	0.02075		8.34486	3.52282	0.21307	0.14069	0.03396	0.08515	0.0531	0.04079
8.37554	0.465	0.05072	0.19215	0.15031	0.01727	0.08028	1.00401	0.73993	0.01938		8.37554	3.46447	0.17728	0.11931	0.04625	0.08596	0.05249	0.04066
8.40621	0.53374	0.0505	0.19203	0.13086	0.01675	0.07269	1.10759	0.83975	0.01973		8.40621	3.36859	0.14562	0.09817	0.05826	0.08615	0.05595	0.04061
8.43689	0.61206	0.05003	0.18768	0.11666	0.01578	0.06528	1.20638	0.93815	0.02163		8.43689	3.23615	0.1229	0.07871	0.06806	0.08551	0.06199	0.04075
8.46757	0.69614	0.0494	0.17946	0.11041	0.01443	0.05811	1.29851	1.03306	0.02449		8.46757	3.06863	0.11437	0.06255	0.07476	0.08383	0.069	0.04117
8.49825	0.78268	0.04868	0.16795	0.11322	0.01282	0.05111	1.38245	1.12251	0.02773		8.49825	2.86813	0.12106	0.05124	0.07794	0.08098	0.07572	0.04187
8.52893	0.8689	0.04789	0.15394	0.12355	0.01106	0.04416	1.45705	1.20466	0.03092		8.52893	2.63756	0.1379	0.04536	0.07756	0.07685	0.08126	0.04282
8.55961	0.95249	0.04702	0.13837	0.13848	0.0093	0.0372	1.52151	1.27791	0.03377		8.55961	2.38068	0.15847	0.04351	0.07398	0.07143	0.08503	0.04392
8.59029	1.03157	0.04603	0.12223	0.15532	0.00772	0.03039	1.57537	1.34092	0.03612		8.59029	2.10216	0.17837	0.04303	0.06801	0.06479	0.08659	0.04505
8.62097	1.10467	0.04483	0.10654	0.17223	0.00655	0.02456	1.61847	1.39273	0.03789		8.62097	1.80758	0.19513	0.04171	0.06114	0.05712	0.08569	0.04605
8.65165	1.17073	0.04333	0.09219	0.18812	0.00602	0.02161	1.65089	1.43276	0.03909		8.65165	1.50333	0.20742	0.03846	0.05569	0.04877	0.08219	0.04678
8.68233	1.22902	0.04146	0.07983	0.20239	0.00618	0.02372	1.67292	1.46085	0.03979		8.68233	1.19655	0.21468	0.03306	0.05457	0.04034	0.07612	0.04711
8.71301	1.27914	0.03915	0.06972	0.21479	0.00683	0.03035	1.68499	1.47725	0.04012		8.71301	0.89524	0.21681	0.02599	0.05952	0.03286	0.06766	0.04691
8.74369	1.32097	0.0364	0.0617	0.22526	0.00771	0.03929	1.68763	1.48262	0.04023		8.74369	0.60934	0.2141	0.01848	0.06962	0.02804	0.05724	0.04612
8.77437	1.35454	0.03324	0.05525	0.23385	0.0086	0.04891	1.68144	1.47791	0.04027		8.77437	0.35716	0.20707	0.01346	0.08248	0.02766	0.04573	0.04468
8.80505	1.38003	0.02975	0.04982	0.24069	0.0094	0.05818	1.66707	1.46439	0.04038		8.80505	0.209	0.19644	0.01504	0.09591	0.03166	0.03508	0.04259
8.83573	1.39765	0.02604	0.04511	0.24589	0.01006	0.06637	1.6452	1.44346	0.04063		8.83573	0.29102	0.18304	0.02103	0.10829	0.03805	0.02964	0.03989
8.86641	1.40758	0.02227	0.0413	0.24953	0.01058	0.07291	1.61651	1.41662	0.04101		8.86641	0.46094	0.16773	0.0272	0.11851	0.04499	0.03419	0.03666
8.89709	1.40998	0.0186	0.03896	0.25167	0.01105	0.07737	1.58174	1.38531	0.04147		8.89709	0.62523	0.15135	0.03174	0.1258	0.05137	0.04651	0.03305
8.92777	1.4049	0.01521	0.03867	0.25234	0.01158	0.07943	1.54159	1.35086	0.0419		8.92777	0.76827	0.13465	0.03388	0.12969	0.05652	0.06195	0.02928
8.95845	1.39237	0.01226	0.04036	0.25152	0.01236	0.0789	1.49678	1.31435	0.04215		8.95845	0.88876	0.11822	0.0333	0.12995	0.06005	0.07798	0.02568
8.98913	1.37241	0.00988	0.04314	0.24922	0.01359	0.07574	1.448	1.27664	0.04212		8.98913	0.98968	0.10256	0.02999	0.12659	0.06172	0.09328	0.02269
9.01981	1.34506	0.00819	0.04574	0.24545	0.01541	0.07005	1.39587	1.23829	0.04171		9.01981	1.07607	0.08801	0.02422	0.1198	0.06145	0.10701	0.02085
9.05049	1.31054	0.00724	0.04694	0.24025	0.01786	0.0621	1.34093	1.19959	0.04089		9.05049	1.15382	0.07485	0.01647	0.10998	0.05929	0.11858	0.0206
9.08117	1.26923	0.00707	0.04588	0.23368	0.02087	0.05233	1.2836	1.16067	0.03967		9.08117	1.22856	0.06342	0.00748	0.09772	0.05538	0.12755	0.02192
9.11185	1.22181	0.00768	0.04224	0.22583	0.02431	0.04145	1.22419	1.12151	0.03813		9.11185	1.30461	0.05426	0.00341	0.08372	0.05	0.13362	0.02437
9.14253	1.16926	0.00904	0.03675	0.2168	0.02803	0.03076	1.16286	1.08204	0.03641		9.14253	1.38422	0.04815	0.0124	0.06892	0.04356	0.13664	0.02738
9.17321	1.11292	0.01105	0.03253	0.20669	0.03185	0.02316	1.09969	1.04222	0.03469		9.17321	1.46731	0.04587	0.02089	0.05452	0.03663	0.13663	0.03046
9.20388	1.05452	0.01363	0.03602	0.19558	0.03559	0.0234	1.03469	1.00204	0.0332		9.20388	1.55166	0.04762	0.02769	0.04231	0.03006	0.13376	0.03328
9.23456	0.99608	0.01663	0.05054	0.18351	0.03911	0.0313	0.96786	0.96159	0.03217		9.23456	1.63359	0.05269	0.03213	0.03497	0.02509	0.12838	0.03561
9.26524	0.93991	0.01994	0.07304	0.1705	0.04226	0.04218	0.89927	0.92098	0.03177		9.26524	1.70865	0.06002	0.03376	0.03483	0.02314	0.12102	0.03732
9.29592	0.8884	0.02345	0.1004	0.15654	0.04496	0.05338	0.82912	0.88034	0.0321		9.29592	1.77234	0.06882	0.03236	0.04062	0.02464	0.11244	0.0383
9.3266	0.84386	0.02708	0.13061	0.14165	0.04715	0.06381	0.7578	0.83976	0.0331		9.3266	1.82058	0.07873	0.02791	0.04898	0.02836	0.10358	0.03852
9.35728	0.80817	0.03076	0.1622	0.12586	0.04883	0.07295	0.68591	0.79927	0.03465		9.35728	1.85007	0.08973	0.02074	0.05772	0.03269	0.09561	0.03798
9.38796	0.78253	0.03446	0.19385	0.10932	0.05008	0.08056	0.61431	0.75876	0.03655		9.38796	1.85851	0.10203	0.01187	0.06595	0.03655	0.08977	0.0367
9.41864	0.76714	0.03814	0.22434	0.09232	0.05101	0.08659	0.54412	0.71801	0.03862		9.41864	1.84462	0.11586	0.00791	0.07341	0.03934	0.08707	0.03475
9.44932	0.76119	0.0418	0.25258	0.0755	0.05181	0.09104	0.47666	0.67668	0.0407		9.44932	1.8082	0.13139	0.01776	0.08017	0.04075	0.08791	0.03219
9.48	0.76303	0.04542	0.27761	0.06006	0.05266	0.09405	0.41344	0.63441	0.04266		9.48	1.75001	0.14856	0.03089	0.08637	0.04068	0.09186	0.02914
9.51068	0.77045	0.04893	0.29867	0.04846	0.05376	0.09575	0.35603	0.59083	0.04444		9.51068	1.67174	0.16707	0.04414	0.09218	0.03922	0.09788	0.02571
9.54136	0.78112	0.05227	0.31523	0.0445	0.05523	0.09631	0.30588	0.54567	0.04597		9.54136	1.57587	0.1864	0.05645	0.09762	0.03656	0.10483	0.02202
9.57204	0.79282	0.05533	0.32703	0.05007	0.05711	0.09585	0.26409	0.49877	0.04725		9.57204	1.46549	0.20583	0.06706	0.1026	0.03314	0.11174	0.01821
9.60272	0.80365	0.05799	0.33407	0.06224	0.05934	0.09448	0.23096	0.4502	0.04825		9.60272	1.34425	0.22452	0.07542	0.1069	0.02959	0.1179	0.01443
9.6334	0.81204	0.0601	0.33667	0.0773	0.06178	0.09225	0.20568	0.40023	0.04899		9.6334	1.21614	0.2416	0.08121	0.11021	0.02687	0.12291	0.01083
9.66408	0.81681	0.06153	0.33541	0.09312	0.06421	0.08916	0.18625	0.34934	0.04948		9.66408	1.08533	0.25619	0.08433	0.11222	0.02604	0.12657	0.00765
9.69476	0.81706	0.06215	0.33112	0.10866	0.06642	0.0852	0.16999	0.29825	0.04973		9.69476	0.95604	0.2675	0.08492	0.11263	0.02773	0.1289	0.00524
9.72544	0.81216	0.06186	0.32479	0.12342	0.06822	0.08036	0.15424	0.24788	0.04976		9.72544	0.83228	0.27485	0.08338	0.11127	0.03157	0.13005	0.00422
9.75612	0.80166	0.06062	0.31751	0.13719	0.06946	0.07462	0.13699	0.1994	0.0496		9.75612	0.7176	0.27775	0.0803	0.10811	0.03666	0.13027	0.00471
9.7868	0.78529	0.05841	0.31034	0.14991	0.07004	0.06802	0.11712	0.15434	0.04928		9.7868	0.61473	0.27587	0.07641	0.10333	0.04211	0.12985	0.00574
9.81748	0.76293	0.05528	0.30413	0.16162	0.06998	0.06062	0.09445	0.11507	0.04886		9.81748	0.52521	0.26912	0.07244	0.09734	0.04729	0.12905	0.0066
9.84816	0.73457	0.05132	0.29944	0.17237	0.06933	0.05255	0.06979	0.08578	0.04838		9.84816	0.44897	0.25759	0.06891	0.09082	0.05178	0.12808	0.00703
9.87884	0.70037	0.04667	0.29641	0.18219	0.06823	0.04397	0.04587	0.07303	0.04789		9.87884	0.38426	0.2416	0.06596	0.08467	0.05529	0.12703	0.00691
9.90952	0.66062	0.04151	0.29477	0.19105	0.06685	0.03506	0.0321	0.07908	0.04745		9.90952	0.32805	0.22168	0.06327	0.07996	0.05766	0.12586	0.00624
9.9402	0.61577	0.03608	0.29394	0.19883	0.06539	0.02613	0.04266	0.09609	0.0471		9.9402	0.27722	0.19853	0.06018	0.0776	0.0588	0.12444	0.00503
9.97088	0.5664	0.03063	0.29317	0.20538	0.06404	0.01781	0.06599	0.11618	0.04687		9.97088	0.23031	0.17305	0.05591	0.07797	0.05869	0.12255	0.00334

## Sheet: Fig.2e-f. SLS and DLS
SLS Data			DLS Data
Time(s)	Intensity(kcps)		1 min		3 min		5min		7 min		10 min		15 min		20 min		30 min
1.684	507.484		Rh(nm)	ΓG(Γ)	Rh(nm)	ΓG(Γ)	Rh(nm)	ΓG(Γ)	Rh(nm)	ΓG(Γ)	Rh(nm)	ΓG(Γ)	Rh(nm)	ΓG(Γ)	Rh(nm)	ΓG(Γ)	Rh(nm)	ΓG(Γ)
5.74	1005		1.065	0	1.065	0	1.065	0	1.065	0	1.065	0	1.065	0	1.065	0	1.065	0
9.812	1473.51		1.447	0	1.447	0	1.447	0	1.447	0	1.447	0	1.447	0	1.447	0	1.447	0
13.852	1764.86		1.969	0	1.969	0	1.969	0	1.969	0	1.969	0	1.969	0	1.969	0	1.969	0
17.924	1928.68		2.677	0	2.677	0	2.677	0	2.677	0	2.677	0	2.677	0	2.677	0	2.677	0
21.964	2224.6		3.636	0	3.636	0	3.636	0	3.636	0	3.636	0	3.636	0	3.636	0	3.636	0
26.021	2329.85		4.955	0	4.955	0	4.955	0	4.955	0	4.955	0	4.955	0	4.955	0	4.955	0
30.077	2580.58		6.742	0	6.742	0	6.742	0	6.742	0	6.742	0	6.742	0	6.742	0	6.742	0
34.133	2580.18		9.105	0.00636	9.105	0	9.105	0	9.105	0	9.105	0	9.105	0.00276	9.105	0.00207	9.105	0.00305
38.189	2700.67		12.42	0.0446	12.42	0	12.42	0	12.42	0.0125	12.42	0.0112	12.42	0.00228	12.42	0.00324	12.42	0.00039828
42.245	2770.76		16.88	0	16.88	0.0339	16.88	0.0119	16.88	0.00048877	16.88	0	16.88	0	16.88	0	16.88	0
46.301	2885.23		22.96	0	22.96	0.0272	22.96	0	22.96	0	22.96	0	22.96	0	22.96	0	22.96	0
50.341	3019.76		31.24	0	31.24	0	31.24	0	31.24	0	31.24	0	31.24	0	31.24	0	31.24	0
54.413	3039.94		42.44	0	42.44	0	42.44	0	42.44	0	42.44	0	42.44	0	42.44	0	42.44	0
58.469	2971.67		57.58	0	57.58	0	57.58	0	57.58	0	57.58	0	57.58	0	57.58	0	57.58	0
62.509	3035.38		78.33	1.203	78.33	0.1154	78.33	0	78.33	0	78.33	0	78.33	0	78.33	0	78.33	0
66.565	3131.29		106.5	0.5256	106.5	0.9338	106.5	0.3579	106.5	0.2539	106.5	0.1268	106.5	0.1151	106.5	0.0794	106.5	0.0694
70.637	3253.93		144.7	0	144.7	0.0586	144.7	0.0591	144.7	0.0332	144.7	0.243	144.7	0.095	144.7	0.0942	144.7	0.046
74.693	3067.44		196.9	0	196.9	0	196.9	0	196.9	0	196.9	0	196.9	0	196.9	0	196.9	0
78.733	3264.41		267.7	0	267.7	0	267.7	0	267.7	0	267.7	0	267.7	0	267.7	0	267.7	0
82.805	3371.19		363.6	0	363.6	0	363.6	0.2398	363.6	0.2049	363.6	0	363.6	0	363.6	0	363.6	0
86.861	3387.13		495.5	0	495.5	0	495.5	0.5289	495.5	0.4562	495.5	0.0574	495.5	0.2453	495.5	0.1485	495.5	0.1138
90.901	3272.01		674.2	0	674.2	0.0177	674.2	0.2112	674.2	0.3125	674.2	0.6879	674.2	0.4408	674.2	0.3255	674.2	0.258
94.973	3520.88		910.5	0	910.5	0.0568	910.5	0	910.5	0.0697	910.5	0.1396	910.5	0.2978	910.5	0.3237	910.5	0.2499
99.029	3589.92		1241.6	0	1241.6	0.0631	1241.6	0	1241.6	0	1241.6	0	1241.6	0.098	1241.6	0.2013	1241.6	0.1822
103.085	3601.06		1688.2	0.00751	1688.2	0.0427	1688.2	0	1688.2	0	1688.2	0	1688.2	0.00841	1688.2	0.0721	1688.2	0.1243
107.141	3600.81		2295.8	0.0267	2295.8	0.0204	2295.8	0	2295.8	0	2295.8	0	2295.8	0	2295.8	0.00637	2295.8	0.0855
111.197	3692.09		3123.9	0.0382	3123.9	0.00671	3123.9	0	3123.9	0	3123.9	0	3123.9	0	3123.9	0	3123.9	0.0598
115.253	3452.89		4244.1	0.0364	4244.1	0.00097915	4244.1	0	4244.1	0	4244.1	0	4244.1	0	4244.1	0	4244.1	0.0401
119.309	3710.16		5758.2	0.0257	5758.2	0	5758.2	0	5758.2	0	5758.2	0	5758.2	0	5758.2	0	5758.2	0.0237
123.365	3536.64		7832.8	0.0135	7832.8	0	7832.8	0	7832.8	0	7832.8	0	7832.8	0	7832.8	0	7832.8	0.0113
127.421	3702.05		10652.6	0.00436	10652.6	0	10652.6	0	10652.6	0	10652.6	0	10652.6	0	10652.6	0	10652.6	0.00344
131.477	3573.67
135.533	3698.98
139.589	3895.74
143.645	3852.89
147.701	4010.98
151.741	3682.03
155.813	3906.05
159.869	3937.66
163.909	3995.44
167.996	3825.43
172.037	4008.67
176.093	3985.9
180.149	4035.08
184.205	4098.98
188.261	4248.54
192.317	3929.85
196.373	3884.77
200.429	4029.23
204.485	4101.02
208.541	3903.05
212.597	4144.77
216.653	4142.34
220.709	4157.58
224.749	4011.02
228.821	4128.12
232.877	4053.71
236.917	4079.84
241.02	4102.89
245.045	4092.58
249.085	4114.38
253.157	4150.23
257.213	4223.91
261.269	4173.36
265.309	4392.81
269.381	4204.17
273.437	4418.88
277.493	4014.37
281.549	4216.02
285.605	4414.14
289.661	4393.52
293.717	4395.55
297.773	4427.42
301.829	4624.84
305.885	4104.3
309.941	4454.92
313.997	4259.11
318.053	4454.49
322.109	4201.43
326.165	4324.87
330.221	4571.16
334.277	4280.47
338.317	4300.7
342.389	4384.92
346.445	4437.81
350.485	4292.97
354.557	4059.22
358.613	4492.03
362.669	4609.51
366.725	4439.32
370.781	4884.77
374.837	4632.94
378.893	4360.78
382.949	4575.31
387.005	4331.09
391.077	4717.03
395.117	4527.34
399.189	4851.41
403.245	4557.97
407.285	4521.41
411.326	4418.91
415.397	4451.09
419.453	4614.84
423.494	4643.62
427.565	4937.89
431.621	4593.75
435.677	4887.03
439.718	4539.53
443.789	4425.47
447.845	4759.69
451.886	4634.69
455.973	4633.59
460.013	4727.34
464.069	4922.5
468.125	4628.28
472.181	4772.66
476.237	4625.47
480.293	4567.19
484.349	4738.41
488.405	4591.15
492.461	4629.3
496.517	4609.06
500.573	4874.69
504.645	4916.25
508.685	4890.16
512.726	4491.72
516.813	4749.84
520.853	4719.38
524.894	4548.91
528.95	4794.84
533.021	4768.91
537.062	4738.13
541.118	4852.97
545.189	4602.99
549.245	4757.68
553.286	4768.1
557.373	5242.06
561.413	4884.24
565.469	4975.94
569.525	4693.75
573.581	4606.41
577.637	5050.47
581.693	5055.78
585.749	4886.72
589.805	4846.56
593.862	4860.78
597.918	4885
601.974	4697.03
606.03	4883.91
610.086	5104.38
614.142	4731.25
618.198	4946.88
622.254	4809.69
626.294	4850.78
630.366	4718.75
634.422	5296.09
638.462	5062.5
642.534	5111.88
646.59	5536.25
650.646	4776.56
654.702	5198.44
658.773	4786.25
662.814	5281.56
666.901	4658.75
670.926	4971.88
674.982	4883.44
679.038	4790.62
683.094	4934.38
687.165	5022.14
691.221	4916.93
695.262	5291.15
699.302	5087.5
703.389	4744.06
707.43	5413.44
711.47	4839.06
715.557	4888.44
719.598	4775.31
723.654	4920
727.694	4981.25
731.766	5448.75
735.822	4948.75
739.862	4904.06
743.934	5186.56
747.99	5138.12
752.046	5179.17
756.102	5267.19
760.158	4792.71
764.214	5228.12
768.27	5041.93
772.326	5154.17
776.382	4995.31
780.438	4897.81
784.494	4817.81
788.55	5061.56
792.606	5043.44
796.662	4916.56
800.702	5038.12
804.774	5221.25
808.83	5545
812.87	5286.56
816.942	4813.44
820.998	5487.19
825.054	5384.06
829.11	5136.88
833.166	5286.98
837.222	5202.86
841.278	4902.6
845.35	4985
849.39	5166.25
853.462	5264.69
857.502	5411.88
861.558	5223.12
865.614	5197.19
869.67	4809.69
873.726	5216.88
877.782	5052.5
881.838	5352.19
885.894	5095.31
889.981	5213.8
894.006	5216.25
898.062	5103.75
902.118	5152.6
906.174	5029.95
910.23	4433.07
914.27	5007.29
918.342	5006.56
922.398	5411.2
926.438	5186.56
930.51	5316.88
934.566	5171.25
938.622	5405
942.678	5262.5
946.75	4841.25
950.79	5791.88
954.831	5454.06
958.902	5250.31
962.958	5365.94
967.014	5191.88
971.07	5057.19
975.142	5410.94
979.182	5362.81
983.238	5136.88
987.294	5385
991.35	5454.38
995.406	5260.62
999.462	5332.81
1003.52	5527.34
1007.57	5333.07
1011.63	5464.69
1015.67	4819.53
1019.74	5521.56
1023.81	5149.74
1027.84	5358.44
1031.93	5223.75
1035.97	4789.37
1040.02	6149.06
1044.06	5150.62
1048.13	5246.88
1052.19	4916.25
1056.23	5082.81
1060.3	5493.75
1064.36	5217.5
1068.41	5278.12
1072.47	5147.19
1076.53	5256.25
1080.58	5122.19
1084.64	5325.94
1088.68	5075.94
1092.75	5411.56
1096.81	5320.94
1100.86	5475
1104.9	5275
1108.97	5341.25
1113.03	5378.65
1117.07	5728.12
1121.14	5536.25
1125.2	5487.5
1129.24	5712.5
1133.33	5244.79
1137.37	5437.5
1141.42	5327.5
1145.48	5408.85
1149.53	5496.88
1153.59	5301.25
1157.65	5558.12
1161.7	5432.5
1165.76	5379.38
1169.83	5431.25
1173.87	5551.88
1177.93	5501.25
1181.98	5000.62
1186.04	5326.88
1190.1	4646.25
1194.15	5005.62
1198.21	5378.12
1202.25	5836.88
1206.32	5386.88
1210.38	5055.62
1214.43	5590.62
1218.47	5442.5
1222.54	5426.25
1226.74	5399.48
1230.64	5573.12
1234.71	5445.62
1238.77	5855
1242.82	5313.12
1246.88	4631.25
1250.93	5123.12
1254.99	5176.88
1259.05	5610.62
1263.12	5362.5
1267.16	5766.25
1271.23	5985
1275.27	5431.25
1279.33	5192.71
1283.4	5264.06
1287.44	5279.69
1291.49	5979.17
1295.57	4810.94
1299.61	5311.46
1303.65	5645.83
1307.72	5113.54
1311.78	5608.85
1315.82	5339.58
1319.89	5529.38
1323.94	5232.81
1328	5716.88
1332.04	5684.38
1336.11	5965.62
1340.17	5146.88
1344.21	5584.38
1348.28	5314.37
1352.34	5683.12
1356.39	5447.5
1360.45	5717.5
1364.5	5596.88
1368.56	5566.88
1372.62	5396.88
1376.67	5228.12
1380.73	5560.62
1384.8	5307.5
1388.84	5347.5
1392.88	5345.62
1396.97	5202.5
1401.01	5610
1405.05	5334.38
1409.13	5426.25
1413.17	6168.12
1417.21	6195.62
1421.29	5787.5
1425.34	5111.25
1429.4	5898.75
1433.44	5403.12
1437.51	5344.38
1441.57	5400.62
1445.61	5202.5
1449.68	5830
1453.73	5501.88
1457.79	5801.25
1461.85	5371.25
1465.9	5445.62
1469.96	5683.75
1474.02	5718.12
1478.07	5658.12
1482.13	5744.38
1486.18	5748.12
1490.24	5735.62
1494.3	5066.88
1498.37	4903.12
1502.41	4912.5
1506.45	5886.25
1510.54	6097.4
1514.58	5783.33
1518.62	5798.75
1522.67	6211.88
1526.74	5761.25
1530.8	5470.31
1534.84	5170
1538.91	5659.9
1542.97	5484.38
1547.01	5074.48
1551.1	5503.12
1555.13	5796.88
1559.19	5698.96
1563.25	5394.79
1567.3	5614.58
1571.36	5431.77
1575.41	5532.29
1579.47	5988.02
1583.53	5306.77
1587.58	6116.67
1591.64	5963.02
1595.69	5768.75
1599.75	5840.1
1603.81	5030.73
1607.86	5604.69
1611.92	5872.92
1615.97	5690.1
1620.02	5614.38
1624.1	5430.62
1628.14	5803.75
1632.18	5593.75
1636.26	5367.5
1640.31	5280.62
1644.37	6223.75
1648.42	5778.12
1652.49	5700
1656.54	5725
1660.58	5425.62
1664.65	5641.25
1668.7	5959.38
1672.76	5731.88
1676.82	5147.5
1680.86	5714.38
1684.93	5383.75
1688.98	5670
1693.02	5283.75
1697.1	5687.5
1701.15	5548.75
1705.21	5359.38
1709.26	5445.62
1713.32	5550.62
1717.38	5333.75
1721.42	5276.88
1725.49	5710.62
1729.54	5831.25
1733.58	5276.56
1737.66	6463.54
1741.71	5916.67
1745.77	5028.65
1749.82	6092.5
1753.88	6158.12
1757.94	5539.38
1761.98	5807.5
1766.05	6078.12
1770.1	5706.25
1774.16	5488.75
1778.22	5785
1782.27	5979.38
1786.33	5856.88
1790.38	5948.12
1794.44	5771.88
1798.5	5470
1802.55	5710.42
1806.61	5620.83
1810.65	5919.79
1814.72	5814.06
1818.78	5799.38
1822.82	5692.5
1826.9	5933.75
1830.94	5501.88
1834.98	5151.25
1839.07	5145.62
1843.11	5699.38
1847.17	5641.88
1851.22	5958.12
1855.28	5501.88
1859.34	5614.06
1863.39	5144.27
1867.45	5661.98
1871.5	5849.48
1875.56	6307.29
1879.62	5341.15
1883.67	5802.5
1887.73	5124.38
1891.78	5631.88
1895.84	5870
1899.9	5466.88
1903.95	5366.88
1907.99	5685.62
1912.08	6066.88
1916.12	4929.38
1920.16	5842.5
1924.22	5585.62
1928.29	5441.67
1932.34	5540.1
1936.38	5748.96
1939.68	5473.44
1943.73	5671.88
1947.79	5780
1951.85	6005
1955.88	6120.62
1959.96	6252.5
1964.01	5772.5
1968.07	5668.75
1972.12	4983.75
1976.18	5843.12
1980.24	5641.88
1984.29	5561.87
1988.35	5047.5
1992.4	5797.5
1996.46	6126.87
2000.52	6581.25
2004.57	5513.75
2008.63	5507.5
2012.68	6578.75
2016.72	5083.75
2020.8	5570
2024.85	6142.71
2028.89	5717.71
2032.98	5673.75
2037.02	5478.12
2041.08	5482.5
2045.12	5606.25
2049.19	5971.25
2053.24	5697.5
2057.28	5690
2061.37	6135
2065.41	5240
2069.47	5907.5
2073.53	6502.5
2077.58	5768.75
2081.64	6014.58
2085.69	5765.62
2089.75	5357.5
2093.8	5852.08
2097.86	6403.12
2101.92	5288.75
2105.97	4908.75
2110.03	5396.25
2114.09	5618.75
2118.12	5850
2122.2	4995
2126.25	5873.75
2130.29	5705
2134.36	5788.75
2138.42	5630
2142.46	5505
2146.53	5475
2150.59	6066.25
2154.64	5888.75
2158.7	5356.25
2162.76	5242.71
2166.81	5605.21
2170.87	5772.92
2174.93	5703.12
2178.98	5813.54
2183.04	5955
2187.09	5941.25
2191.16	5663.75
2195.2	5992.5
2199.26	5340
2203.32	6043.75
2207.37	5302.5
2211.43	5936.25
2215.49	5612.5
2219.54	5813.75
2223.61	5427.5
2227.65	5258.75
2231.7	5587.5
2235.77	5755
2239.82	5640
2243.86	4971.25
2247.93	5765.62
2251.99	6143.75
2256.05	6147.92
2260.1	6065.62
2264.16	6125
2268.21	5598.75
2272.26	5941.25
2276.33	6170
2280.38	5925
2284.44	5538.75
2288.01	5329.17

## Sheet: Fig.2g. Zeta
Fe3+/Mo7	Zeta Potential(mV)
1.4	-14.2
2.331	-8.18
3.5	-4.91
7	7.61
14	16.9
21	16.5
35	17.1

## Sheet: Fig.3c. SAXS
2.5+0.107		5+0.714		2.5+0.358		0.75+0.107		0.5+0.071		Mo7
q	intensity	q	intensity	q	intensity	q	intensity	q	intensity	q	intensity
0.07666	6214.16	0.07666	1592.23	0.07666	19469	0.07666	19174.3	0.07666	7952.61	0	1516010
0.08255	6450.72	0.08255	1567.88	0.08255	19058.4	0.08255	18292.4	0.08255	7369.69	0.01	1514820
0.08845	6088.93	0.08845	1421.6	0.08845	17158	0.08845	16047.9	0.08845	6242.97	0.02	1511280
0.09434	5708.18	0.09434	1298.89	0.09434	15545.3	0.09434	14224.5	0.09434	5391.68	0.03	1505410
0.10023	5419.73	0.10023	1191.96	0.10023	14206.3	0.10023	12753.8	0.10023	4718.25	0.04	1497250
0.10613	5192.67	0.10613	1102.96	0.10613	13050.1	0.10613	11524.5	0.10613	4166.59	0.05	1486850
0.11202	4934.47	0.11202	1022.83	0.11202	12063.5	0.11202	10449.8	0.11202	3696.39	0.06	1474170
0.11791	4770.13	0.11791	955.538	0.11791	11194.3	0.11791	9572.81	0.11791	3320.41	0.07	1459340
0.1238	4610.98	0.1238	891.651	0.1238	10433.3	0.1238	8786.33	0.1238	2991.28	0.08	1442420
0.12969	4390.48	0.12969	836.712	0.12969	9741.46	0.12969	8057.81	0.12969	2713.5	0.09	1423510
0.13558	4271.23	0.13558	790.433	0.13558	9126.33	0.13558	7463.03	0.13558	2469.94	0.1	1402700
0.14147	4114.17	0.14147	743.781	0.14147	8570.49	0.14147	6900.94	0.14147	2261.61	0.11	1380070
0.14736	4024.54	0.14736	702.663	0.14736	8072.08	0.14736	6390.02	0.14736	2075.25	0.12	1355750
0.15325	3901.14	0.15325	662.343	0.15325	7561.3	0.15325	5940.23	0.15325	1899.56	0.13	1329820
0.15914	3776.67	0.15914	626.668	0.15914	7125.51	0.15914	5513.2	0.15914	1745.9	0.14	1302430
0.16503	3692.62	0.16503	591.558	0.16503	6708.18	0.16503	5139.58	0.16503	1620.39	0.15	1273690
0.17091	3570.01	0.17091	558.43	0.17091	6304.79	0.17091	4771.04	0.17091	1500.48	0.16	1243730
0.1768	3469.05	0.1768	526.032	0.1768	5902.93	0.1768	4418.62	0.1768	1387.82	0.17	1212680
0.18268	3375.65	0.18268	498.589	0.18268	5548.26	0.18268	4133.22	0.18268	1293.52	0.18	1180680
0.18857	3320.96	0.18857	468.103	0.18857	5195.46	0.18857	3824.39	0.18857	1211.28	0.19	1147860
0.19445	3258.56	0.19445	440.368	0.19445	4851.58	0.19445	3567.83	0.19445	1127.28	0.2	1114340
0.20033	3144.51	0.20033	413.877	0.20033	4527.9	0.20033	3302.53	0.20033	1049.95	0.21	1080280
0.20621	3061.89	0.20621	390.724	0.20621	4238.62	0.20621	3091.16	0.20621	986.047	0.22	1045800
0.21209	3005.47	0.21209	367.135	0.21209	3956.36	0.21209	2873.48	0.21209	925.361	0.23	1011020
0.21797	2942.93	0.21797	349.839	0.21797	3724.38	0.21797	2685.81	0.21797	875.742	0.24	976078
0.22385	2888.99	0.22385	332.678	0.22385	3497.25	0.22385	2516.55	0.22385	825.409	0.25	941097
0.22973	2848.9	0.22973	317.135	0.22973	3306.06	0.22973	2357.87	0.22973	783.371	0.26	906195
0.2356	2804.21	0.2356	303.77	0.2356	3142.61	0.2356	2230.59	0.2356	743.926	0.27	871487
0.24148	2767.03	0.24148	291.462	0.24148	2986.14	0.24148	2095.06	0.24148	708.881	0.28	837078
0.24735	2697.65	0.24735	279.363	0.24735	2839.02	0.24735	1979.13	0.24735	671.529	0.29	803076
0.25322	2647.8	0.25322	268.999	0.25322	2702.33	0.25322	1857.32	0.25322	637.57	0.3	769573
0.25909	2611.67	0.25909	257.447	0.25909	2579.97	0.25909	1762.79	0.25909	609.455	0.31	736657
0.26496	2602.58	0.26496	247.75	0.26496	2454.8	0.26496	1663.83	0.26496	582.551	0.32	704415
0.27083	2542.01	0.27083	237.268	0.27083	2345.08	0.27083	1585.49	0.27083	557.198	0.33	672917
0.2767	2507.22	0.2767	228.347	0.2767	2234.87	0.2767	1500.31	0.2767	534.981	0.34	642237
0.28257	2471.79	0.28257	219.607	0.28257	2114.08	0.28257	1418.04	0.28257	515.733	0.35	612430
0.28843	2446.12	0.28843	210.312	0.28843	2016.05	0.28843	1346.01	0.28843	493.556	0.36	583550
0.2943	2404.15	0.2943	200.519	0.2943	1917.05	0.2943	1280.88	0.2943	477.829	0.37	555643
0.30016	2355.03	0.30016	192.46	0.30016	1820.62	0.30016	1212.71	0.30016	458.126	0.38	528747
0.30602	2326.51	0.30602	184.583	0.30602	1731.82	0.30602	1155.12	0.30602	440.388	0.39	502893
0.31188	2300.94	0.31188	178.406	0.31188	1653.89	0.31188	1101.22	0.31188	428.509	0.4	478104
0.31774	2254.85	0.31774	170.328	0.31774	1569.13	0.31774	1046.43	0.31774	413.65	0.41	454397
0.32359	2233.09	0.32359	163.57	0.32359	1494.69	0.32359	995.873	0.32359	398.072	0.42	431784
0.32945	2199.96	0.32945	156.983	0.32945	1432.54	0.32945	951.689	0.32945	392.006	0.43	410268
0.3353	2173.62	0.3353	151.718	0.3353	1365.81	0.3353	921.898	0.3353	377.883	0.44	389848
0.34115	2154.2	0.34115	146.662	0.34115	1308.74	0.34115	870.695	0.34115	366.521	0.45	370519
0.347	2108.81	0.347	140.072	0.347	1247.37	0.347	835.082	0.347	357.452	0.46	352266
0.35285	2095	0.35285	136.345	0.35285	1196.43	0.35285	796.175	0.35285	347.935	0.47	335074
0.3587	2055.86	0.3587	131.493	0.3587	1148.39	0.3587	775.529	0.3587	336.951	0.48	318923
0.36454	2033.16	0.36454	126.973	0.36454	1102.85	0.36454	737.686	0.36454	333.5	0.49	303787
0.37039	2023.16	0.37039	122.164	0.37039	1064.31	0.37039	714.055	0.37039	323.437	0.5	289638
0.37623	1984.25	0.37623	118.456	0.37623	1022.65	0.37623	692.419	0.37623	317.616	0.51	276445
0.38207	1959.59	0.38207	115.381	0.38207	986.586	0.38207	668.277	0.38207	310.799	0.52	264174
0.38791	1924.02	0.38791	110.999	0.38791	941.738	0.38791	638.143	0.38791	303.36	0.53	252789
0.39375	1912.47	0.39375	107.251	0.39375	909.023	0.39375	624.944	0.39375	299.135	0.54	242251
0.39958	1886.96	0.39958	104.409	0.39958	877.862	0.39958	599.735	0.39958	296.162	0.55	232522
0.40541	1858.95	0.40541	100.177	0.40541	842.097	0.40541	584.866	0.40541	286.779	0.56	223560
0.41124	1831.03	0.41124	97.3143	0.41124	809.144	0.41124	564.34	0.41124	281.825	0.57	215323
0.41707	1807.79	0.41707	93.4247	0.41707	772.859	0.41707	555.897	0.41707	276.19	0.58	207771
0.4229	1785.52	0.4229	90.2607	0.4229	742.988	0.4229	527.668	0.4229	273.008	0.59	200858
0.42873	1760.2	0.42873	87.0572	0.42873	715.382	0.42873	515.563	0.42873	271.207	0.6	194545
0.43455	1745.86	0.43455	84.7536	0.43455	685.806	0.43455	505.399	0.43455	266.276	0.61	188788
0.44037	1719.65	0.44037	81.3069	0.44037	654.264	0.44037	488.859	0.44037	262.439	0.62	183546
0.44619	1708.81	0.44619	78.7485	0.44619	636.814	0.44619	484.522	0.44619	259.175	0.63	178779
0.45201	1677.18	0.45201	76.5968	0.45201	614.835	0.45201	482.726	0.45201	256.604	0.64	174445
0.45782	1664.3	0.45782	73.1158	0.45782	586.694	0.45782	468.396	0.45782	254.721	0.65	170507
0.46364	1628.93	0.46364	70.8315	0.46364	561.977	0.46364	456.333	0.46364	250.906	0.66	166926
0.46945	1632.23	0.46945	68.5366	0.46945	544.807	0.46945	456.939	0.46945	251.278	0.67	163666
0.47526	1607.6	0.47526	66.4683	0.47526	524.925	0.47526	440.204	0.47526	247.225	0.68	160693
0.48106	1591.97	0.48106	63.8389	0.48106	505.421	0.48106	433.805	0.48106	246.202	0.69	157973
0.48687	1562.4	0.48687	62.438	0.48687	486.937	0.48687	426.887	0.48687	245.271	0.7	155474
0.49267	1555.72	0.49267	59.5917	0.49267	472.605	0.49267	420.579	0.49267	242.258	0.71	153167
0.49847	1533.08	0.49847	58.2786	0.49847	457.39	0.49847	423.769	0.49847	242.464	0.72	151022
0.50427	1517.92	0.50427	56.2687	0.50427	438.919	0.50427	413.482	0.50427	241.072	0.73	149014
0.51006	1499.46	0.51006	54.9498	0.51006	434.4	0.51006	422.521	0.51006	240.868	0.74	147119
0.51586	1496.33	0.51586	53.3773	0.51586	415.986	0.51586	416.335	0.51586	241.844	0.75	145312
0.52165	1479.19	0.52165	52.1392	0.52165	404.594	0.52165	411.956	0.52165	241.722	0.76	143574
0.52743	1465.77	0.52743	50.422	0.52743	398.899	0.52743	417.631	0.52743	243.785	0.77	141885
0.53322	1453.26	0.53322	49.8853	0.53322	393.242	0.53322	416.548	0.53322	242.297	0.78	140226
0.539	1437.14	0.539	48.121	0.539	385.949	0.539	420.96	0.539	244.996	0.79	138582
0.54478	1421.91	0.54478	47.5431	0.54478	376.299	0.54478	416.751	0.54478	247.195	0.8	136941
0.55056	1403.01	0.55056	46.3004	0.55056	364.147	0.55056	426.009	0.55056	251.573	0.81	135287
0.55634	1401.61	0.55634	46.6251	0.55634	371.626	0.55634	433.159	0.55634	254.653	0.82	133612
0.56211	1395.33	0.56211	45.8088	0.56211	361.688	0.56211	439.599	0.56211	261.062	0.83	131906
0.56788	1379.72	0.56788	45.3747	0.56788	366.081	0.56788	457.212	0.56788	271.176	0.84	130161
0.57365	1373.01	0.57365	45.05	0.57365	365.054	0.57365	469.51	0.57365	282.843	0.85	128371
0.57942	1371.61	0.57942	45.3726	0.57942	371.95	0.57942	492.975	0.57942	302.653	0.86	126530
0.58518	1364.49	0.58518	45.1835	0.58518	369.806	0.58518	524.98	0.58518	326.783	0.87	124637
0.59094	1354.94	0.59094	45.8399	0.59094	378.196	0.59094	578.877	0.59094	366.204	0.88	122688
0.5967	1342.94	0.5967	45.6199	0.5967	380.524	0.5967	671.415	0.5967	422.993	0.89	120682
0.60245	1339.96	0.60245	45.9573	0.60245	391.871	0.60245	813.455	0.60245	499.048	0.9	118620
0.60821	1335.96	0.60821	46.1116	0.60821	397.265	0.60821	1022.42	0.60821	584.771	0.91	116501
0.61396	1325.26	0.61396	46.4642	0.61396	403.056	0.61396	1273.85	0.61396	670.397	0.92	114329
0.6197	1327.81	0.6197	47.0251	0.6197	410.12	0.6197	1525.62	0.6197	735.904	0.93	112107
0.62545	1319.51	0.62545	47.9519	0.62545	420.001	0.62545	1698.35	0.62545	759.606	0.94	109837
0.63119	1314.66	0.63119	48.2674	0.63119	427.96	0.63119	1712.98	0.63119	736.576	0.95	107526
0.63693	1305.5	0.63693	48.6172	0.63693	428.881	0.63693	1579.63	0.63693	674.797	0.96	105177
0.64266	1300.12	0.64266	49.5661	0.64266	434.24	0.64266	1355.16	0.64266	590.469	0.97	102796
0.64839	1295.27	0.64839	49.5134	0.64839	441.186	0.64839	1111.55	0.64839	502.626	0.98	100390
0.65412	1288.31	0.65412	49.7865	0.65412	441.943	0.65412	915.928	0.65412	426.18	0.99	97964.7
0.65985	1280.89	0.65985	50.2008	0.65985	445.8	0.65985	771.78	0.65985	367.842	1	95528.7
0.66557	1282.74	0.66557	50.6198	0.66557	453.846	0.66557	683.731	0.66557	326.567	1.01	92844.1
0.67129	1272.97	0.67129	50.6564	0.67129	456.389	0.67129	629.337	0.67129	297.377	1.02	90152.8
0.67701	1265.13	0.67701	51.4385	0.67701	463.503	0.67701	590.425	0.67701	276.576	1.03	87465.2
0.68273	1263.67	0.68273	51.6457	0.68273	469.562	0.68273	567.326	0.68273	261.232	1.04	84793.7
0.68844	1259.68	0.68844	52.1988	0.68844	468.806	0.68844	545.636	0.68844	251.671	1.05	82148
0.69415	1254.15	0.69415	52.8582	0.69415	478.621	0.69415	540.486	0.69415	244.545	1.06	79537.8
0.69985	1249.86	0.69985	53.3782	0.69985	481.774	0.69985	534.445	0.69985	235.57	1.07	76970.8
0.70556	1254.62	0.70556	53.5352	0.70556	487.765	0.70556	528.695	0.70556	232.072	1.08	74462.5
0.71125	1248.94	0.71125	54.1123	0.71125	489.825	0.71125	526.621	0.71125	229.624	1.09	72018.5
0.71695	1238.43	0.71695	53.6498	0.71695	491.732	0.71695	527.765	0.71695	227.24	1.1	69646.5
0.72264	1240.2	0.72264	55.0433	0.72264	497.707	0.72264	530.559	0.72264	226.011	1.11	67354.4
0.72833	1233.55	0.72833	55.2737	0.72833	500.924	0.72833	528.593	0.72833	224.7	1.12	65148.9
0.73402	1231.05	0.73402	55.5978	0.73402	508.798	0.73402	539.075	0.73402	224.777	1.13	63036.8
0.7397	1222.09	0.7397	55.7873	0.7397	514.045	0.7397	544.072	0.7397	224.568	1.14	61022.6
0.74538	1227.56	0.74538	56.1963	0.74538	514.892	0.74538	548.049	0.74538	227.383	1.15	59111.2
0.75106	1222.64	0.75106	56.5133	0.75106	515.734	0.75106	554.82	0.75106	229.143	1.16	57306.2
0.75673	1216.35	0.75673	56.7275	0.75673	522.592	0.75673	572.81	0.75673	232.119	1.17	55611.6
0.7624	1212.53	0.7624	57.0849	0.7624	526.687	0.7624	586.441	0.7624	233.204	1.18	54030.1
0.76807	1209.19	0.76807	57.8807	0.76807	527.563	0.76807	598.386	0.76807	235.975	1.19	52562
0.77373	1218.15	0.77373	57.6438	0.77373	531.82	0.77373	613.263	0.77373	236.307	1.2	51209.9
0.77939	1203.74	0.77939	58.3404	0.77939	536.406	0.77939	621.209	0.77939	234.742	1.21	49975.6
0.78505	1204.2	0.78505	58.6661	0.78505	537.629	0.78505	614.916	0.78505	232.748	1.22	48856.3
0.7907	1206.68	0.7907	58.7628	0.7907	541.7	0.7907	604.335	0.7907	225.919	1.23	47853
0.79635	1195.5	0.79635	59.0978	0.79635	544.537	0.79635	594.875	0.79635	221.468	1.24	46963.6
0.802	1191.31	0.802	59.2795	0.802	546.505	0.802	582.538	0.802	218.613	1.25	46187.4
0.80764	1188.07	0.80764	59.6765	0.80764	549.239	0.80764	576.982	0.80764	214.864	1.26	45521.9
0.81328	1191.75	0.81328	60.1472	0.81328	553.511	0.81328	572.351	0.81328	209.151	1.27	44965.2
0.81891	1187.38	0.81891	60.3892	0.81891	558.495	0.81891	569.875	0.81891	208.742	1.28	44513.9
0.82454	1181.16	0.82454	60.3857	0.82454	557.937	0.82454	566.886	0.82454	206.547	1.29	44165.5
0.83017	1188.84	0.83017	61.1632	0.83017	564.84	0.83017	568.075	0.83017	204.23	1.3	43916.4
0.8358	1175.98	0.8358	61.1376	0.8358	561.869	0.8358	569.081	0.8358	203.5	1.31	43762.6
0.84142	1176.37	0.84142	61.2918	0.84142	565.173	0.84142	570.1	0.84142	200.772	1.32	43700.1
0.84704	1172.83	0.84704	61.703	0.84704	565.002	0.84704	573.042	0.84704	199.085	1.33	43725.7
0.85265	1173.27	0.85265	61.7028	0.85265	570.778	0.85265	569.607	0.85265	197.536	1.34	43834.4
0.85826	1164.98	0.85826	62.5061	0.85826	574.514	0.85826	571.783	0.85826	199.214	1.35	44022.2
0.86386	1158.19	0.86386	62.4337	0.86386	578.754	0.86386	571.229	0.86386	196.267	1.36	44284.4
0.86947	1170.89	0.86947	62.8436	0.86947	583.905	0.86947	571.809	0.86947	196.655	1.37	44616
0.87507	1160.9	0.87507	63.351	0.87507	583.181	0.87507	574.325	0.87507	193.67	1.38	45012.6
0.88066	1159.62	0.88066	63.2884	0.88066	588.305	0.88066	575.674	0.88066	193.902	1.39	45467.4
0.88625	1158.83	0.88625	63.5008	0.88625	588.774	0.88625	576.251	0.88625	195.206	1.4	45980.2
0.89184	1150.05	0.89184	63.7321	0.89184	585.39	0.89184	576.394	0.89184	193.187	1.41	46544
0.89742	1151.83	0.89742	64.384	0.89742	593.487	0.89742	581.186	0.89742	194.559	1.42	47153.9
0.903	1147.67	0.903	64.3549	0.903	595.367	0.903	587.488	0.903	193.912	1.43	47806
0.90858	1146.99	0.90858	64.6991	0.90858	598.925	0.90858	589.736	0.90858	194.784	1.44	48495.5
0.91415	1148.35	0.91415	64.5277	0.91415	596.79	0.91415	588.956	0.91415	193.794	1.45	49217.2
0.91972	1131.31	0.91972	64.982	0.91972	597.875	0.91972	594.362	0.91972	192.799	1.46	49967
0.92528	1138.43	0.92528	64.9527	0.92528	601.19	0.92528	599.669	0.92528	195.663	1.47	50741
0.93084	1134.59	0.93084	64.9178	0.93084	599.827	0.93084	598.591	0.93084	195.749	1.48	51535.7
0.93639	1134.75	0.93639	65.1051	0.93639	602.755	0.93639	603.475	0.93639	199.526	1.49	52345.9
0.94195	1132.17	0.94195	64.8072	0.94195	601.121	0.94195	605.335	0.94195	202.435	1.5	53168.2
0.94749	1125.69	0.94749	65.0807	0.94749	601.364	0.94749	618.464	0.94749	208.752	1.51	53998.9
0.95304	1124.89	0.95304	65.2475	0.95304	600.334	0.95304	627.767	0.95304	214.635	1.52	54835.3
0.95858	1119.96	0.95858	65.2274	0.95858	603.918	0.95858	646.381	0.95858	219.697	1.53	55673.2
0.96411	1119.96	0.96411	65.1114	0.96411	600.775	0.96411	664.832	0.96411	225.39	1.54	56510.1
0.96964	1115.03	0.96964	64.8894	0.96964	602.108	0.96964	689.933	0.96964	226.916	1.55	57343.1
0.97517	1112.62	0.97517	64.8951	0.97517	599.189	0.97517	702.188	0.97517	226.188	1.56	58168.6
0.98069	1111.71	0.98069	64.9477	0.98069	601.912	0.98069	703.697	0.98069	222.403	1.57	58985.6
0.98621	1110.28	0.98621	64.377	0.98621	598.644	0.98621	694.77	0.98621	217.855	1.58	59790.5
0.99173	1101.8	0.99173	64.286	0.99173	595.805	0.99173	677.338	0.99173	211.057	1.59	60580.9
0.99724	1098.14	0.99724	64.7996	0.99724	600.395	0.99724	660.665	0.99724	205.168	1.6	61356.7
1.00275	1091.72	1.00275	64.6878	1.00275	600.085	1.00275	645.562	1.00275	199.171	1.61	62114.7
1.00825	1089.19	1.00825	64.5688	1.00825	596.572	1.00825	629.369	1.00825	192.084	1.62	62853.7
1.01375	1091.94	1.01375	64.3839	1.01375	597.215	1.01375	619.177	1.01375	188.626	1.63	63573.4
1.01924	1088.83	1.01924	64.0498	1.01924	594.932	1.01924	613.393	1.01924	186.864	1.64	64271.3
1.02473	1084.51	1.02473	63.4316	1.02473	591.466	1.02473	609.366	1.02473	185.033	1.65	64947.9
1.03021	1076.52	1.03021	63.594	1.03021	590.59	1.03021	603.613	1.03021	182.39	1.66	65601.2
1.03569	1073.59	1.03569	63.4194	1.03569	587.376	1.03569	602.913	1.03569	181.302	1.67	66231.3
1.04117	1073.93	1.04117	63.0745	1.04117	583.847	1.04117	603.528	1.04117	181.48	1.68	66838.3
1.04664	1071.88	1.04664	62.8959	1.04664	583.658	1.04664	600.63	1.04664	180.277	1.69	67420.4
1.05211	1064.37	1.05211	62.4595	1.05211	579.263	1.05211	598.567	1.05211	177.623	1.7	67969.8
1.05757	1060.77	1.05757	62.1657	1.05757	576.549	1.05757	600.061	1.05757	178.098	1.71	68504.6
1.06303	1058.97	1.06303	61.8932	1.06303	573.005	1.06303	598.398	1.06303	177.776	1.72	69015.2
1.06849	1052.35	1.06849	61.3789	1.06849	569.28	1.06849	599.46	1.06849	177.77	1.73	69503.7
1.07394	1042.93	1.07394	61.4446	1.07394	567.233	1.07394	605.262	1.07394	176.828	1.74	69969.3
1.07938	1040.85	1.07938	61.3771	1.07938	566.233	1.07938	605.563	1.07938	178.591	1.75	70413.7
1.08482	1042.38	1.08482	60.7432	1.08482	559.935	1.08482	605.246	1.08482	180.232	1.76	70836.4
1.09026	1036.17	1.09026	60.2603	1.09026	557.643	1.09026	607.658	1.09026	178.99	1.77	71239
1.09569	1030.57	1.09569	59.9705	1.09569	555.736	1.09569	609.321	1.09569	180.046	1.78	71622.6
1.10112	1029.62	1.10112	59.6272	1.10112	553.129	1.10112	610.799	1.10112	178.794	1.79	71987.6
1.10654	1026.36	1.10654	59.7085	1.10654	551.637	1.10654	612.374	1.10654	178.495	1.8	72335.4
1.11196	1021.18	1.11196	59.4057	1.11196	548.284	1.11196	616.382	1.11196	175.739	1.81	72666.7
1.11738	1021.72	1.11738	59.0834	1.11738	544.279	1.11738	614.249	1.11738	175.128	1.82	72982.7
1.12278	1016.95	1.12278	58.4071	1.12278	542.104	1.12278	609.166	1.12278	173.734	1.83	73284.6
1.12819	1012.47	1.12819	58.2695	1.12819	538.041	1.12819	605.268	1.12819	171.195	1.84	73574
1.13359	1009.84	1.13359	58.0718	1.13359	533.059	1.13359	603.698	1.13359	170.111	1.85	73850
1.13898	1003.96	1.13898	57.8488	1.13898	532.547	1.13898	598.562	1.13898	169.813	1.86	74115.3
1.14438	1002.19	1.14438	57.2338	1.14438	529.876	1.14438	594.723	1.14438	167.253	1.87	74370.7
1.14976	996.227	1.14976	57.451	1.14976	532.676	1.14976	597.753	1.14976	167.742	1.88	74616.1
1.15514	987.899	1.15514	57.0123	1.15514	528.162	1.15514	596.662	1.15514	166.242	1.89	74854.7
1.16052	992.266	1.16052	56.7325	1.16052	524.701	1.16052	593.211	1.16052	167.25	1.9	75083.3
1.16589	984.787	1.16589	56.0622	1.16589	520.182	1.16589	597.36	1.16589	164.851	1.91	75304.9
1.17126	978.08	1.17126	56.1507	1.17126	518.76	1.17126	595.509	1.17126	165.486	1.92	75520.6
1.17662	975.772	1.17662	56.4276	1.17662	515.807	1.17662	599.697	1.17662	166.599	1.93	75728.4
1.18198	969.842	1.18198	55.5516	1.18198	512.576	1.18198	600.076	1.18198	165.903	1.94	75930.4
1.18733	967.513	1.18733	55.4487	1.18733	512.495	1.18733	597.918	1.18733	169.284	1.95	76125.9
1.19268	963.526	1.19268	54.9389	1.19268	508.888	1.19268	600.934	1.19268	170.303	1.96	76316.2
1.19802	964.896	1.19802	54.9119	1.19802	511.071	1.19802	608.658	1.19802	170.676	1.97	76500.4
1.20336	951.265	1.20336	54.9457	1.20336	504.09	1.20336	612.952	1.20336	172.462	1.98	76678.5
1.2087	948.741	1.2087	54.9977	1.2087	507.886	1.2087	621.917	1.2087	174.324	1.99	76850.3
1.21403	946.823	1.21403	54.0286	1.21403	502.775	1.21403	628.345	1.21403	175.727	2	77016.3
1.21935	943.694	1.21935	54.2289	1.21935	502.089	1.21935	637.325	1.21935	175.238	2.01	77175.5
1.22467	939.428	1.22467	54.3358	1.22467	503.806	1.22467	644.403	1.22467	176.538	2.02	77312
1.22998	930.775	1.22998	54.0275	1.22998	499.681	1.22998	648.294	1.22998	177.557	2.03	77456.6
1.23529	936.578	1.23529	53.7987	1.23529	500.034	1.23529	644.422	1.23529	176.631	2.04	77592.1
1.2406	921.37	1.2406	53.6685	1.2406	497.904	1.2406	647.732	1.2406	177.736	2.05	77720
1.2459	928.653	1.2459	53.7677	1.2459	495.317	1.2459	648.049	1.2459	175.92	2.06	77839
1.25119	916.471	1.25119	53.2654	1.25119	496.658	1.25119	650.787	1.25119	173.974	2.07	77948.5
1.25648	912.863	1.25648	53.5638	1.25648	495.13	1.25648	656.336	1.25648	174.392	2.08	78048.5
1.26177	908.95	1.26177	53.6199	1.26177	495.019	1.26177	660.922	1.26177	174.224	2.09	78137.9
1.26705	905.628	1.26705	53.4903	1.26705	494.378	1.26705	664.917	1.26705	172.293	2.1	78217.6
1.27232	902.201	1.27232	53.6307	1.27232	496.167	1.27232	667.34	1.27232	171.077	2.11	78284.3
1.27759	895.925	1.27759	53.5358	1.27759	498.472	1.27759	663.269	1.27759	170.088	2.12	78341
1.28285	898.434	1.28285	53.5314	1.28285	495.644	1.28285	659.857	1.28285	165.16	2.13	78386.8
1.28811	889.49	1.28811	53.6242	1.28811	496.087	1.28811	661.034	1.28811	165.598	2.14	78420.5
1.29337	887.332	1.29337	53.4193	1.29337	494.481	1.29337	656.361	1.29337	163.384	2.15	78441.7
1.29862	887.423	1.29862	53.121	1.29862	494.724	1.29862	657.317	1.29862	163.536	2.16	78452.2
1.30386	875.749	1.30386	53.6348	1.30386	497.362	1.30386	659.277	1.30386	161.854	2.17	78451.4
1.3091	872.763	1.3091	53.8989	1.3091	497.858	1.3091	661.164	1.3091	159.695	2.18	78440.5
1.31434	871.117	1.31434	53.8793	1.31434	500.037	1.31434	665.039	1.31434	161.597	2.19	78416.6
1.31957	864.861	1.31957	53.7554	1.31957	500.971	1.31957	669.183	1.31957	159.824	2.2	78382.2
1.32479	858.373	1.32479	53.4958	1.32479	498.809	1.32479	669.743	1.32479	160.761	2.21	78337.7
1.33001	857.715	1.33001	53.7645	1.33001	500.364	1.33001	672.822	1.33001	159.716	2.22	78284.1
1.33522	850.29	1.33522	53.8906	1.33522	500.169	1.33522	680.13	1.33522	159.992	2.23	78222.1
1.34043	850.502	1.34043	53.7755	1.34043	504.517	1.34043	681.96	1.34043	160.749	2.24	78150.9
1.34563	845.315	1.34563	54.1045	1.34563	505.633	1.34563	688.926	1.34563	160.633	2.25	78072.9
1.35083	841.506	1.35083	53.779	1.35083	504.485	1.35083	694.731	1.35083	162.764	2.26	77989.1
1.35602	840.075	1.35602	54.1282	1.35602	506.346	1.35602	701.255	1.35602	163.791	2.27	77899.1
1.36121	836.811	1.36121	54.3697	1.36121	509.099	1.36121	710.873	1.36121	164.276	2.28	77805.7
1.36639	824.81	1.36639	54.2808	1.36639	507.536	1.36639	715.366	1.36639	163.209	2.29	77709.1
1.37157	826.26	1.37157	54.2928	1.37157	508.897	1.37157	724.207	1.37157	164.976	2.3	77610.3
1.37674	821.517	1.37674	54.1985	1.37674	511.92	1.37674	729.33	1.37674	164.348	2.31	77509.9
1.38191	815.26	1.38191	54.9017	1.38191	516.322	1.38191	736.588	1.38191	165.111	2.32	77410.2
1.38707	811.022	1.38707	54.6394	1.38707	516.064	1.38707	741.798	1.38707	166.295	2.33	77307.6
1.39223	799.949	1.39223	54.9039	1.39223	518.786	1.39223	746.516	1.39223	166.192	2.34	77210.2
1.39738	800.126	1.39738	54.8914	1.39738	516.386	1.39738	754.041	1.39738	165.292	2.35	77117.2
1.40253	795.925	1.40253	54.9623	1.40253	520.141	1.40253	759.471	1.40253	166.243	2.36	77027.4
1.40767	795.111	1.40767	55.214	1.40767	522.944	1.40767	767.035	1.40767	165.637	2.37	76942.9
1.4128	786.324	1.4128	55.6378	1.4128	525.025	1.4128	772.888	1.4128	166.21	2.38	76864.1
1.41793	786.565	1.41793	55.818	1.41793	526.829	1.41793	781.455	1.41793	166.506	2.39	76790.9
1.42305	780.166	1.42305	56.1469	1.42305	529.251	1.42305	790.017	1.42305	166.47	2.4	76726
1.42817	776.057	1.42817	56.1711	1.42817	530.349	1.42817	798.749	1.42817	166.461	2.41	76668.2
1.43329	769.979	1.43329	56.3968	1.43329	533.436	1.43329	807.078	1.43329	165.947	2.42	76618.9
1.4384	768.268	1.4384	56.5189	1.4384	537.293	1.4384	813.327	1.4384	165.007	2.43	76576.9
1.4435	761.74	1.4435	56.8088	1.4435	538.874	1.4435	818.746	1.4435	164.045	2.44	76543.4
1.4486	761.089	1.4486	56.9102	1.4486	539.215	1.4486	818.711	1.4486	162.127	2.45	76518.8
1.45369	749.355	1.45369	57.2478	1.45369	541.351	1.45369	820.402	1.45369	160.84	2.46	76501.8
1.45877	748.039	1.45877	57.3224	1.45877	545.023	1.45877	822.781	1.45877	161.828	2.47	76492.4
1.46385	739.817	1.46385	57.7182	1.46385	546.799	1.46385	827.768	1.46385	160.608	2.48	76490.2
1.46893	737.067	1.46893	57.9587	1.46893	553.44	1.46893	831.701	1.46893	161.664	2.49	76494.7
1.474	722.802	1.474	58.2878	1.474	556.047	1.474	840.41	1.474	161.82	2.5	76504.7
1.47907	726.104	1.47907	58.51	1.47907	555.857	1.47907	846.085	1.47907	164.319	2.51	76519.9
1.48413	716.259	1.48413	58.9999	1.48413	560.482	1.48413	860.21	1.48413	167.765	2.52	76538.9
1.48918	719.173	1.48918	59.0723	1.48918	563.22	1.48918	868.77	1.48918	169.422	2.53	76561
1.49423	704.648	1.49423	59.3153	1.49423	569.463	1.49423	880.303	1.49423	173.939	2.54	76584.7
1.49927	706.825	1.49927	59.7537	1.49927	570.835	1.49927	894.266	1.49927	177.025	2.55	76608.9
1.50431	698.925	1.50431	59.9894	1.50431	576.103	1.50431	911.955	1.50431	176.791	2.56	76632.5
1.50934	700.904	1.50934	60.623	1.50934	579.715	1.50934	936.177	1.50934	178.373	2.57	76653.4
1.51437	686.844	1.51437	61.0849	1.51437	582.139	1.51437	956.187	1.51437	177.005	2.58	76671
1.51939	687.651	1.51939	61.3521	1.51939	589.448	1.51939	968.696	1.51939	172.548	2.59	76681.9
1.5244	685.509	1.5244	61.742	1.5244	592.436	1.5244	969.744	1.5244	170.928	2.6	76685.8
1.52941	674.006	1.52941	62.0748	1.52941	594.228	1.52941	963.188	1.52941	165.357	2.61	76681.4
1.53442	672.147	1.53442	62.6665	1.53442	601.162	1.53442	961.24	1.53442	163.484	2.62	76666.2
1.53941	668.806	1.53941	63.0064	1.53941	605.183	1.53941	955.58	1.53941	160.791	2.63	76639.4
1.54441	662.808	1.54441	63.4498	1.54441	608.39	1.54441	956.592	1.54441	158.469	2.64	76598.3
1.54939	657.326	1.54939	64.0533	1.54939	618.192	1.54939	964.38	1.54939	156.559	2.65	76540.5
1.55438	653.713	1.55438	64.694	1.55438	622.543	1.55438	974.306	1.55438	156.537	2.66	76467.8
1.55935	645.519	1.55935	65.1423	1.55935	624.503	1.55935	977.65	1.55935	156.262	2.67	76378
1.56432	637.836	1.56432	65.4083	1.56432	629.814	1.56432	987.527	1.56432	157.201	2.68	76269
1.56929	630.706	1.56929	66.4749	1.56929	638.831	1.56929	999.783	1.56929	156.102	2.69	76139.4
1.57425	630.463	1.57425	66.6255	1.57425	643.566	1.57425	1009.55	1.57425	155.982	2.7	75988.7
1.5792	628.169	1.5792	67.5536	1.5792	651.729	1.5792	1021.76	1.5792	156.165	2.71	75815.9
1.58415	619.218	1.58415	67.9533	1.58415	657.871	1.58415	1031.14	1.58415	155.896	2.72	75620
1.58909	611.485	1.58909	68.3418	1.58909	663.799	1.58909	1043	1.58909	155.655	2.73	75400.1
1.59403	604.541	1.59403	69.1437	1.59403	665.432	1.59403	1050.42	1.59403	155.958	2.74	75156.5
1.59896	606.179	1.59896	69.9351	1.59896	676.924	1.59896	1060.51	1.59896	155.925	2.75	74888.4
1.60389	594.91	1.60389	70.2064	1.60389	679.728	1.60389	1075.12	1.60389	154.39	2.76	74595.9
1.60881	587.101	1.60881	71.2724	1.60881	689.147	1.60881	1084.67	1.60881	155.529	2.77	74278.3
1.61372	582.58	1.61372	71.673	1.61372	694.828	1.61372	1095.45	1.61372	155.741	2.78	73938.2
1.61863	579.621	1.61863	72.4621	1.61863	701.036	1.61863	1108.86	1.61863	157.199	2.79	73572.8
1.62353	569.633	1.62353	73.05	1.62353	707.767	1.62353	1118.14	1.62353	157.394	2.8	73184
1.62843	571.401	1.62843	73.7248	1.62843	715.381	1.62843	1129.8	1.62843	159.302	2.81	72772.6
1.63332	565.126	1.63332	74.2605	1.63332	721.651	1.63332	1144.89	1.63332	158.68	2.82	72338.2
1.63821	558.018	1.63821	75.1119	1.63821	730.198	1.63821	1158.91	1.63821	162.677	2.83	71884.2
1.64309	555.648	1.64309	75.8158	1.64309	733.852	1.64309	1171.98	1.64309	159.871	2.84	71409.9
1.64796	546.81	1.64796	76.318	1.64796	740.423	1.64796	1186.95	1.64796	163.73	2.85	70917.7
1.65283	539.872	1.65283	77.2019	1.65283	750.178	1.65283	1203.2	1.65283	163.983	2.86	70408.6
1.65769	536.762	1.65769	77.8677	1.65769	756.174	1.65769	1218.6	1.65769	166.239	2.87	69883.8
1.66255	536.667	1.66255	78.7533	1.66255	763.815	1.66255	1237.56	1.66255	165.771	2.88	69346.3
1.6674	524.333	1.6674	79.4255	1.6674	771.651	1.6674	1255	1.6674	164.812	2.89	68795.9
1.67225	511.657	1.67225	80.0807	1.67225	777.397	1.67225	1265.6	1.67225	164.824	2.9	68235.7
1.67709	513.975	1.67709	80.8701	1.67709	785.746	1.67709	1279.49	1.67709	166.556	2.91	67667.6
1.68192	508.511	1.68192	81.6428	1.68192	793.27	1.68192	1291.39	1.68192	166.598	2.92	67092.8
1.68675	505.838	1.68675	82.2198	1.68675	799.104	1.68675	1300.52	1.68675	164.478	2.93	66514.8
1.69157	501.84	1.69157	83.0134	1.69157	809.82	1.69157	1310.38	1.69157	168.707	2.94	65933.4
1.69639	495.059	1.69639	83.7845	1.69639	817.224	1.69639	1320.29	1.69639	168.742	2.95	65352.4
1.7012	486.883	1.7012	84.4592	1.7012	824.627	1.7012	1333.44	1.7012	169.247	2.96	64779.1
1.706	485.925	1.706	85.2672	1.706	829.853	1.706	1344.44	1.706	170.907	2.97	64203.8
1.7108	477.515	1.7108	86.1238	1.7108	838.407	1.7108	1354.86	1.7108	171.857	2.98	63634.4
1.7156	472.013	1.7156	86.9453	1.7156	848.075	1.7156	1370.76	1.7156	172.883	2.99	63071.9
1.72038	467.706	1.72038	87.6969	1.72038	858.145	1.72038	1387.76	1.72038	178.314	3	62519.3
1.72516	458.399	1.72516	88.5525	1.72516	864.037	1.72516	1401.36	1.72516	182.539	3.01	61977.3
1.72994	450.179	1.72994	89.4794	1.72994	870.978	1.72994	1423.19	1.72994	185.09	3.02	61448.3
1.73471	451.621	1.73471	90.2957	1.73471	881.051	1.73471	1442.66	1.73471	190.624	3.03	60933.5
1.73948	443.202	1.73948	90.9943	1.73948	886.289	1.73948	1466.81	1.73948	195.43	3.04	60434.3
1.74423	437.905	1.74423	91.6709	1.74423	893.582	1.74423	1487.38	1.74423	201.624	3.05	59951.4
1.74899	435.662	1.74899	92.3993	1.74899	901.345	1.74899	1515.39	1.74899	203.006	3.06	59487.6
1.75373	430.449	1.75373	93.5198	1.75373	910.366	1.75373	1541.55	1.75373	206.162	3.07	59043
1.75847	418.801	1.75847	94.1181	1.75847	919.638	1.75847	1571.88	1.75847	210.39	3.08	58618.6
1.76321	420.762	1.76321	94.7709	1.76321	925.775	1.76321	1594.93	1.76321	213.037	3.09	58215.4
1.76794	409.655	1.76794	95.5729	1.76794	931.828	1.76794	1611.74	1.76794	213.964	3.1	57834.2
1.77266	411.827	1.77266	96.2254	1.77266	940.109	1.77266	1621.91	1.77266	219.115	3.11	57474.8
1.77738	409.423	1.77738	96.7171	1.77738	947.019	1.77738	1628.53	1.77738	220.091	3.12	57138.5
1.78209	397.766	1.78209	97.5863	1.78209	956.855	1.78209	1639.44	1.78209	221.926	3.13	56825.6
1.7868	400.688	1.7868	98.4015	1.7868	966.544	1.7868	1652.26	1.7868	224.185	3.14	56535.9
1.7915	392.838	1.7915	99.2858	1.7915	976.238	1.7915	1670.9	1.7915	223.448	3.15	56270.2
1.79619	387.863	1.79619	100.166	1.79619	983.275	1.79619	1690.08	1.79619	222.767	3.16	56027.4
1.80088	382.635	1.80088	101.187	1.80088	994.054	1.80088	1710.85	1.80088	220.587	3.17	55808.2
1.80556	376.223	1.80556	101.916	1.80556	999.979	1.80556	1729.18	1.80556	218.625	3.18	55612.2
1.81024	373.838	1.81024	103.007	1.81024	1011.03	1.81024	1742.68	1.81024	215.794	3.19	55439.1
1.81491	368.478	1.81491	103.732	1.81491	1018.05	1.81491	1749.47	1.81491	212.159	3.2	55289
1.81957	365.022	1.81957	104.215	1.81957	1022.4	1.81957	1751.48	1.81957	211.105	3.21	55160.4
1.82423	357.979	1.82423	105.069	1.82423	1030.95	1.82423	1753.56	1.82423	205.418	3.22	55054
1.82888	345.464	1.82888	105.869	1.82888	1038.53	1.82888	1753.2	1.82888	204.895	3.23	54968.6
1.83353	345.511	1.83353	106.17	1.83353	1043.82	1.83353	1749.11	1.83353	201.519	3.24	54903.6
1.83817	346.003	1.83817	106.838	1.83817	1052.95	1.83817	1747.88	1.83817	201.327	3.25	54859
1.84281	340.547	1.84281	107.379	1.84281	1055.62	1.84281	1751.89	1.84281	198.596	3.26	54833.6
1.84744	336.935	1.84744	108.224	1.84744	1064.22	1.84744	1749.16	1.84744	197.653	3.27	54827
1.85206	331.623	1.85206	108.549	1.85206	1066.17	1.85206	1754.42	1.85206	195.788	3.28	54839.7
1.85668	328.556	1.85668	109.645	1.85668	1074.78	1.85668	1763.08	1.85668	195.806	3.29	54868.4
1.86129	325.284	1.86129	109.686	1.86129	1080	1.86129	1770.27	1.86129	195.959	3.3	54914.3
1.86589	317.794	1.86589	110.262	1.86589	1088.89	1.86589	1783.82	1.86589	195.909	3.31	54976.1
1.87049	315.785	1.87049	110.893	1.87049	1090.2	1.87049	1791.45	1.87049	196.007	3.32	55053.7
1.87509	315.663	1.87509	111.284	1.87509	1097.1	1.87509	1804.13	1.87509	196.299	3.33	55146.2
1.87967	307.992	1.87967	111.763	1.87967	1101.29	1.87967	1814.48	1.87967	193.483	3.34	55252.3
1.88426	309.442	1.88426	112.146	1.88426	1107.53	1.88426	1821.28	1.88426	193.02	3.35	55372.7
1.88883	305.872	1.88883	112.533	1.88883	1109.12	1.88883	1817.68	1.88883	192.098	3.36	55506.5
1.8934	303.373	1.8934	112.952	1.8934	1114.78	1.8934	1823.59	1.8934	191.869	3.37	55652.6
1.89796	296.447	1.89796	113.402	1.89796	1116.53	1.89796	1824.92	1.89796	188.611	3.38	55811
1.90252	294.709	1.90252	113.761	1.90252	1118.94	1.90252	1825.43	1.90252	188.817	3.39	55981.1
1.90707	288.016	1.90707	114.036	1.90707	1120.9	1.90707	1825.13	1.90707	191.311	3.4	56162.2
1.91162	289.263	1.91162	114.215	1.91162	1127.09	1.91162	1831.21	1.91162	190.174	3.41	56354.4
1.91616	286.57	1.91616	114.455	1.91616	1128.97	1.91616	1828.93	1.91616	190.717	3.42	56556.4
1.92069	279.333	1.92069	114.539	1.92069	1129.62	1.92069	1831.99	1.92069	189.311	3.43	56768.4
1.92522	277.528	1.92522	114.664	1.92522	1132.47	1.92522	1837.37	1.92522	190.214	3.44	56990
1.92974	275.698	1.92974	114.984	1.92974	1136.92	1.92974	1845.39	1.92974	194.822	3.45	57220.7
1.93426	277.358	1.93426	115.255	1.93426	1136.78	1.93426	1848.98	1.93426	194.756	3.46	57459.7
1.93877	274.52	1.93877	115.343	1.93877	1138.82	1.93877	1856.32	1.93877	199.017	3.47	57706.9
1.94328	268.547	1.94328	115.476	1.94328	1139.81	1.94328	1862.58	1.94328	200.355	3.48	57962.3
1.94777	265.616	1.94777	115.874	1.94777	1142.01	1.94777	1874.29	1.94777	201.628	3.49	58225.1
1.95227	263.929	1.95227	115.701	1.95227	1142.53	1.95227	1886.81	1.95227	206.67	3.5	58494.8
1.95675	263.96	1.95675	115.756	1.95675	1143.02	1.95675	1896.34	1.95675	206.667	3.51	58771.1
1.96123	257.981	1.96123	115.719	1.96123	1142.2	1.96123	1915.07	1.96123	209.471	3.52	59053.4
1.96571	259.914	1.96571	115.875	1.96571	1142.66	1.96571	1931.38	1.96571	208.255	3.53	59341.3
1.97018	251.177	1.97018	115.934	1.97018	1146.46	1.97018	1948.29	1.97018	208.548	3.54	59633.9
1.97464	254.297	1.97464	115.968	1.97464	1144.64	1.97464	1953.46	1.97464	205.536	3.55	59931.4
1.97909	249.333	1.97909	115.704	1.97909	1143.31	1.97909	1953.37	1.97909	202.565	3.56	60232.4
1.98354	251.549	1.98354	116.012	1.98354	1148	1.98354	1950.77	1.98354	200.759	3.57	60536.6
1.98799	249.489	1.98799	115.855	1.98799	1144.37	1.98799	1945.88	1.98799	198.994	3.58	60843.6
1.99243	243.918	1.99243	116.05	1.99243	1146.38	1.99243	1936.49	1.99243	197.476	3.59	61155.2
1.99686	245.144	1.99686	116.012	1.99686	1146.49	1.99686	1926.58	1.99686	196.806	3.6	61464.9
2.00129	240.974	2.00129	116.182	2.00129	1146.15	2.00129	1916.48	2.00129	192.424	3.61	61774.9
2.00571	239.979	2.00571	115.871	2.00571	1146.43	2.00571	1913.16	2.00571	193.032	3.62	62084.5
2.01012	243.014	2.01012	115.9	2.01012	1145.76	2.01012	1909.93	2.01012	191.946	3.63	62392.5
2.01453	238.649	2.01453	115.898	2.01453	1147.08	2.01453	1911.01	2.01453	189.557	3.64	62698.1
2.01893	234.183	2.01893	115.613	2.01893	1145.55	2.01893	1907.7	2.01893	190.82	3.65	63000.7
2.02333	237.875	2.02333	115.675	2.02333	1148.18	2.02333	1906.91	2.02333	191.506	3.66	63299.4
2.02772	237.783	2.02772	115.824	2.02772	1149	2.02772	1906.13	2.02772	190.475	3.67	63592.7
2.03211	240.88	2.03211	115.946	2.03211	1146.74	2.03211	1906.89	2.03211	189.214	3.68	63879.4
2.03648	238.527	2.03648	115.712	2.03648	1147.74	2.03648	1907.56	2.03648	188.668	3.69	64159.1
2.04086	233.86	2.04086	115.651	2.04086	1147.44	2.04086	1907.22	2.04086	185.794	3.7	64431
2.04522	236.17	2.04522	115.762	2.04522	1146.85	2.04522	1900.57	2.04522	185.448	3.71	64694.3
2.04958	236.086	2.04958	115.828	2.04958	1148.95	2.04958	1900.99	2.04958	182.509	3.72	64947.1
2.05394	231.026	2.05394	115.879	2.05394	1148.04	2.05394	1895.74	2.05394	181.948	3.73	65189.4
2.05829	222.458	2.05829	115.776	2.05829	1145.89	2.05829	1889.11	2.05829	179.653	3.74	65419.1
2.06263	235.197	2.06263	115.597	2.06263	1145.89	2.06263	1878.18	2.06263	176.312	3.75	65636.5
2.06697	226.807	2.06697	115.288	2.06697	1146.92	2.06697	1872.4	2.06697	176.08	3.76	65840.2
2.0713	229.408	2.0713	115.415	2.0713	1145.74	2.0713	1861.35	2.0713	173.818	3.77	66028.8
2.07562	227.525	2.07562	115.387	2.07562	1145.76	2.07562	1847.98	2.07562	173.002	3.78	66202.7
2.07994	217.324	2.07994	114.925	2.07994	1144.05	2.07994	1839.99	2.07994	171.478	3.79	66359.6
2.08426	230.83	2.08426	115.218	2.08426	1143.41	2.08426	1835.68	2.08426	173.058	3.8	66500.3
2.08856	221.815	2.08856	115.162	2.08856	1142.85	2.08856	1829.97	2.08856	170.462	3.81	66623.6
2.09286	228.957	2.09286	114.688	2.09286	1140.29	2.09286	1823.1	2.09286	171.086	3.82	66728.2
2.09716	228.823	2.09716	114.617	2.09716	1140.92	2.09716	1825.55	2.09716	170.97	3.83	66814.9
2.10145	224.198	2.10145	114.786	2.10145	1138.1	2.10145	1826.14	2.10145	170.094	3.84	66882.4
2.10573	218.839	2.10573	114.282	2.10573	1137.19	2.10573	1828.51	2.10573	169.157	3.85	66930.9
2.11001	225.254	2.11001	114.462	2.11001	1138.41	2.11001	1824.46	2.11001	170.451	3.86	66959.3
2.11428	224.198	2.11428	114.203	2.11428	1133.65	2.11428	1822.33	2.11428	168.485	3.87	66968.3
2.11854	214.845	2.11854	113.725	2.11854	1131.67	2.11854	1818.04	2.11854	166.883	3.88	66957.6
2.1228	220.298	2.1228	113.674	2.1228	1131.37	2.1228	1817.95	2.1228	167.65	3.89	66926.9
2.12706	218.341	2.12706	113.577	2.12706	1130.28	2.12706	1809.61	2.12706	165.032	3.9	66876.9
2.1313	219.035	2.1313	113.285	2.1313	1126.22	2.1313	1798.52	2.1313	162.12	3.91	66804.2
2.13554	218.688	2.13554	112.931	2.13554	1124.65	2.13554	1795.55	2.13554	161.885	3.92	66715
2.13978	218.35	2.13978	112.673	2.13978	1121.62	2.13978	1783.84	2.13978	161.336	3.93	66606.3
2.14401	216.693	2.14401	112.061	2.14401	1116.34	2.14401	1772.75	2.14401	159.364	3.94	66480.1
2.14823	219.785	2.14823	111.952	2.14823	1116.53	2.14823	1771.97	2.14823	158.534	3.95	66335.4
2.15245	217.311	2.15245	111.784	2.15245	1111.29	2.15245	1760.47	2.15245	158.191	3.96	66173.2
2.15666	214.015	2.15666	111.256	2.15666	1105.85	2.15666	1749.9	2.15666	156.465	3.97	65995
2.16087	214.542	2.16087	110.857	2.16087	1103.7	2.16087	1744.96	2.16087	156.784	3.98	65800.3
2.16507	211.103	2.16507	110.007	2.16507	1097.3	2.16507	1738.38	2.16507	152.982	3.99	65590.4
2.16926	209.726	2.16926	109.696	2.16926	1095.27	2.16926	1728.9	2.16926	155.683	4	65366.4
2.17345	214.432	2.17345	109.436	2.17345	1093.64	2.17345	1724.4	2.17345	153.461	--	--
2.17763	214.587	2.17763	109.146	2.17763	1091.1	2.17763	1718	2.17763	155.854	--	--
2.18181	211.917	2.18181	108.595	2.18181	1084.88	2.18181	1707.69	2.18181	153.716	--	--
2.18598	210.314	2.18598	108.302	2.18598	1082.1	2.18598	1700.89	2.18598	153.471	--	--
2.19014	206.369	2.19014	107.902	2.19014	1077.79	2.19014	1697.16	2.19014	154.445	--	--
2.1943	215.562	2.1943	107.529	2.1943	1070.82	2.1943	1688.02	2.1943	156.336	--	--
2.19845	207.704	2.19845	107.108	2.19845	1066.7	2.19845	1685.63	2.19845	155.583	--	--
2.2026	205.809	2.2026	106.867	2.2026	1064.79	2.2026	1680.63	2.2026	157.906	--	--
2.20674	208.932	2.20674	106.25	2.20674	1057.83	2.20674	1677	2.20674	159.175	--	--
2.21087	207.589	2.21087	105.424	2.21087	1053.75	2.21087	1678.75	2.21087	159.398	--	--
2.215	208.348	2.215	105.319	2.215	1046.1	2.215	1674.64	2.215	159.516	--	--
2.21912	207.526	2.21912	104.653	2.21912	1044.71	2.21912	1683.78	2.21912	158.805	--	--
2.22324	210.392	2.22324	104.318	2.22324	1037.6	2.22324	1682.98	2.22324	159.6	--	--
2.22735	211.908	2.22735	103.902	2.22735	1037.5	2.22735	1682.37	2.22735	157.556	--	--
2.23145	210.465	2.23145	103.302	2.23145	1030.3	2.23145	1684.83	2.23145	155.235	--	--
2.23555	208.255	2.23555	102.947	2.23555	1023.36	2.23555	1676.62	2.23555	151.45	--	--
2.23964	206.835	2.23964	102.137	2.23964	1019.18	2.23964	1669.59	2.23964	150.029	--	--
2.24373	199.958	2.24373	102.155	2.24373	1015.09	2.24373	1659.83	2.24373	144.67	--	--
2.24781	205.274	2.24781	101.373	2.24781	1011.84	2.24781	1649.83	2.24781	143.017	--	--
2.25189	202.929	2.25189	100.828	2.25189	1006.37	2.25189	1632.71	2.25189	142.709	--	--
2.25596	202.452	2.25596	100.514	2.25596	1002.05	2.25596	1619.74	2.25596	137.764	--	--
2.26002	205.56	2.26002	100.007	2.26002	1000.35	2.26002	1603.73	2.26002	135.647	--	--
2.26408	202.17	2.26408	99.4646	2.26408	991.421	2.26408	1586.12	2.26408	133.316	--	--
2.26813	200.163	2.26813	99.3908	2.26813	989.792	2.26813	1575.33	2.26813	131.254	--	--
2.27217	204.815	2.27217	98.8859	2.27217	985.211	2.27217	1560.38	2.27217	130.079	--	--
2.27621	201.426	2.27621	98.3731	2.27621	979.026	2.27621	1551.82	2.27621	128.402	--	--
2.28025	197.555	2.28025	97.9697	2.28025	975.15	2.28025	1543.84	2.28025	127.239	--	--
2.28427	200.243	2.28427	97.355	2.28427	970.677	2.28427	1530.4	2.28427	124.457	--	--
2.2883	202.393	2.2883	97.0798	2.2883	968.047	2.2883	1525.96	2.2883	124.609	--	--
2.29231	201.09	2.29231	96.7385	2.29231	962.166	2.29231	1517.3	2.29231	123.554	--	--
2.29632	196.312	2.29632	96.2611	2.29632	958.839	2.29632	1514.98	2.29632	124.494	--	--
2.30033	199.057	2.30033	96.1779	2.30033	957.559	2.30033	1509.71	2.30033	124.408	--	--
2.30433	192.535	2.30433	95.4219	2.30433	952.492	2.30433	1500.15	2.30433	120.956	--	--
2.30832	200.696	2.30832	94.9697	2.30832	948.363	2.30832	1499.81	2.30832	122.895	--	--
2.31231	193.914	2.31231	94.6892	2.31231	944.327	2.31231	1492.75	2.31231	120.303	--	--
2.31629	200.724	2.31629	94.5058	2.31629	942.155	2.31629	1486.24	2.31629	121.91	--	--
2.32026	195.663	2.32026	93.9745	2.32026	937.461	2.32026	1481.96	2.32026	119.732	--	--
2.32423	195.809	2.32423	93.4613	2.32423	931.34	2.32423	1477.4	2.32423	117.995	--	--
2.32819	193.839	2.32819	93.2112	2.32819	929.826	2.32819	1472.21	2.32819	120.277	--	--
2.33215	196.24	2.33215	92.9145	2.33215	925.6	2.33215	1466.76	2.33215	117.837	--	--
2.3361	192.448	2.3361	92.5242	2.3361	921.444	2.3361	1463.65	2.3361	118.136	--	--
2.34005	193.993	2.34005	92.3468	2.34005	919.616	2.34005	1456.79	2.34005	116.713	--	--
2.34399	197.138	2.34399	91.9035	2.34399	915.585	2.34399	1452.8	2.34399	118.425	--	--
2.34792	196.511	2.34792	91.8906	2.34792	913.841	2.34792	1450.36	2.34792	118.161	--	--
2.35185	199.477	2.35185	91.3661	2.35185	909.63	2.35185	1442.78	2.35185	117.032	--	--
2.35577	190.337	2.35577	91.2089	2.35577	908.225	2.35577	1436	2.35577	115.726	--	--
2.35969	193.259	2.35969	90.827	2.35969	902.368	2.35969	1434.46	2.35969	117.958	--	--
2.3636	192.445	2.3636	90.2433	2.3636	900.306	2.3636	1426.65	2.3636	116.732	--	--
2.36751	195.016	2.36751	90.2421	2.36751	896.484	2.36751	1424.55	2.36751	116.356	--	--
2.37141	189.982	2.37141	89.7612	2.37141	894.162	2.37141	1415.42	2.37141	113.937	--	--
2.3753	192.449	2.3753	89.7703	2.3753	892.88	2.3753	1415.66	2.3753	115.76	--	--
2.37919	190.341	2.37919	89.2001	2.37919	886.774	2.37919	1414.07	2.37919	116.57	--	--
2.38307	187.45	2.38307	88.7239	2.38307	885.324	2.38307	1410.92	2.38307	116.2	--	--
2.38695	189.394	2.38695	88.9288	2.38695	882.011	2.38695	1409.86	2.38695	114.772	--	--
2.39082	188.143	2.39082	88.4866	2.39082	878.947	2.39082	1403.26	2.39082	116.772	--	--
2.39468	188.078	2.39468	88.1964	2.39468	878.431	2.39468	1400.76	2.39468	115.274	--	--
2.39854	185.303	2.39854	87.6942	2.39854	873.614	2.39854	1403.54	2.39854	115.067	--	--
2.40239	184.859	2.40239	87.5623	2.40239	873.617	2.40239	1397.11	2.40239	116.069	--	--
2.40624	185.888	2.40624	87.3445	2.40624	868.408	2.40624	1394.89	2.40624	115.718	--	--
2.41008	184.527	2.41008	87.5288	2.41008	866.877	2.41008	1392.11	2.41008	115.494	--	--
2.41392	190.817	2.41392	87.0934	2.41392	867.346	2.41392	1387.68	2.41392	115.359	--	--
2.41775	186.99	2.41775	86.6883	2.41775	863.752	2.41775	1389.15	2.41775	114.907	--	--
2.42157	185.005	2.42157	86.3895	2.42157	860.63	2.42157	1382.98	2.42157	115.646	--	--
2.42539	186.26	2.42539	86.2266	2.42539	859.666	2.42539	1377.2	2.42539	114.984	--	--
2.4292	185.795	2.4292	86.0007	2.4292	858.132	2.4292	1376.36	2.4292	114.916	--	--
2.43301	180.357	2.43301	85.5745	2.43301	854.261	2.43301	1370.1	2.43301	113.733	--	--
2.43681	182.72	2.43681	85.6465	2.43681	854.061	2.43681	1369.77	2.43681	114.633	--	--
2.44061	184.918	2.44061	85.4699	2.44061	851.009	2.44061	1370.66	2.44061	114.033	--	--
2.4444	179.773	2.4444	85.2161	2.4444	849.508	2.4444	1363.13	2.4444	114.661	--	--
2.44818	185.725	2.44818	85.0632	2.44818	846.133	2.44818	1358.24	2.44818	116.628	--	--
2.45196	172.681	2.45196	84.6234	2.45196	845.407	2.45196	1356.49	2.45196	115.216	--	--
2.45573	180.366	2.45573	84.6972	2.45573	842.248	2.45573	1352.77	2.45573	118.576	--	--
2.4595	184.517	2.4595	84.2414	2.4595	840.027	2.4595	1346.63	2.4595	117.68	--	--
2.46326	181.276	2.46326	84.2221	2.46326	839.042	2.46326	1345.9	2.46326	117.107	--	--
2.46702	179.586	2.46702	83.9172	2.46702	839.203	2.46702	1343.41	2.46702	121.596	--	--
2.47077	175.879	2.47077	84.0034	2.47077	836.909	2.47077	1344.92	2.47077	120.151	--	--
2.47451	181.537	2.47451	83.7278	2.47451	834.872	2.47451	1343.79	2.47451	122.808	--	--
2.47825	178.202	2.47825	83.151	2.47825	832.074	2.47825	1349.53	2.47825	123.025	--	--
2.48198	172.5	2.48198	83.2966	2.48198	828.879	2.48198	1348.02	2.48198	123.801	--	--
2.48571	173.882	2.48571	83.2571	2.48571	832.094	2.48571	1353.64	2.48571	126.366	--	--
2.48943	173.453	2.48943	82.9721	2.48943	828.122	2.48943	1356.42	2.48943	125.615	--	--
2.49315	174.907	2.49315	82.7791	2.49315	826.228	2.49315	1362.64	2.49315	127.634	--	--
2.49686	179.141	2.49686	82.5327	2.49686	822.639	2.49686	1365.59	2.49686	126.886	--	--
2.50056	164.368	2.50056	82.42	2.50056	821.121	2.50056	1365.11	2.50056	124.232	--	--
2.50426	170.993	2.50426	82.1085	2.50426	820.576	2.50426	1368.47	2.50426	125.351	--	--
2.50795	167.957	2.50795	82.0272	2.50795	818.002	2.50795	1364.61	2.50795	122.694	--	--
2.51164	168.907	2.51164	82.0079	2.51164	818.184	2.51164	1367.65	2.51164	122.245	--	--
2.51532	171.812	2.51532	81.6351	2.51532	816.442	2.51532	1361.59	2.51532	121.556	--	--
2.519	173.005	2.519	82.0767	2.519	816.192	2.519	1360.48	2.519	119.911	--	--
2.52267	172.67	2.52267	81.3963	2.52267	813.559	2.52267	1353.78	2.52267	119.809	--	--
2.52634	171.983	2.52634	81.3003	2.52634	812.352	2.52634	1350.04	2.52634	115.818	--	--
2.53	162.829	2.53	80.9456	2.53	810.108	2.53	1344.81	2.53	114.223	--	--
2.53365	173.346	2.53365	80.9253	2.53365	808.17	2.53365	1340.2	2.53365	113.188	--	--
2.5373	168.433	2.5373	80.8624	2.5373	807.478	2.5373	1328.48	2.5373	110.836	--	--
2.54094	168.3	2.54094	80.5023	2.54094	808.875	2.54094	1322.39	2.54094	108.786	--	--
2.54458	163.459	2.54458	80.2079	2.54458	803.112	2.54458	1311.05	2.54458	108.7	--	--
2.54821	161.694	2.54821	80.3319	2.54821	803.178	2.54821	1307.46	2.54821	107.039	--	--
2.55184	167.956	2.55184	80.4159	2.55184	800.454	2.55184	1301.79	2.55184	107.526	--	--
2.55546	160.578	2.55546	80.0422	2.55546	801.367	2.55546	1296.15	2.55546	106.049	--	--
2.55907	161.233	2.55907	79.8343	2.55907	800.683	2.55907	1290.1	2.55907	105.307	--	--
2.56268	162.736	2.56268	79.6033	2.56268	797.528	2.56268	1285.7	2.56268	103.196	--	--
2.56629	159.737	2.56629	79.5933	2.56629	797.375	2.56629	1282.56	2.56629	103.786	--	--
2.56988	159.113	2.56988	79.38	2.56988	794.947	2.56988	1276.63	2.56988	102.356	--	--
2.57348	157.793	2.57348	79.2493	2.57348	793.796	2.57348	1276.73	2.57348	102.743	--	--
2.57706	157.56	2.57706	79.2966	2.57706	793.562	2.57706	1269.29	2.57706	101.644	--	--
2.58065	162.722	2.58065	79.1522	2.58065	791.129	2.58065	1270.83	2.58065	101.103	--	--
2.58422	154.002	2.58422	79.1383	2.58422	790.11	2.58422	1266.2	2.58422	99.5973	--	--
2.58779	152.577	2.58779	78.7107	2.58779	789.152	2.58779	1265.61	2.58779	101.434	--	--
2.59136	153.734	2.59136	78.7874	2.59136	789.668	2.59136	1263.31	2.59136	98.9871	--	--
2.59492	150.202	2.59492	78.8679	2.59492	786.567	2.59492	1259.68	2.59492	99.2286	--	--
2.59847	154.304	2.59847	78.2742	2.59847	785.791	2.59847	1259.66	2.59847	99.5179	--	--
2.60202	148.394	2.60202	78.2615	2.60202	785.803	2.60202	1260.1	2.60202	98.8412	--	--
2.60556	150.467	2.60556	78.4268	2.60556	785.247	2.60556	1255.46	2.60556	98.4627	--	--
2.6091	146.667	2.6091	78.0464	2.6091	781.683	2.6091	1255.01	2.6091	97.2567	--	--
2.61263	152.205	2.61263	78.0888	2.61263	782.258	2.61263	1253.94	2.61263	98.0033	--	--
2.61616	148.958	2.61616	77.9639	2.61616	778.737	2.61616	1248.58	2.61616	97.9843	--	--
2.61968	146.924	2.61968	77.5915	2.61968	778.869	2.61968	1247.47	2.61968	97.5374	--	--
2.6232	144.86	2.6232	77.7417	2.6232	776.652	2.6232	1245.88	2.6232	98.1281	--	--
2.62671	147.297	2.62671	77.4322	2.62671	775.559	2.62671	1250.34	2.62671	96.4601	--	--
2.63021	147.682	2.63021	77.4478	2.63021	776.652	2.63021	1246.02	2.63021	94.4843	--	--
2.63371	144.955	2.63371	77.2289	2.63371	773.464	2.63371	1247.03	2.63371	95.817	--	--
2.63721	146.773	2.63721	77.1733	2.63721	774.794	2.63721	1247.43	2.63721	93.8378	--	--
2.6407	146.678	2.6407	77.0738	2.6407	774.441	2.6407	1244.3	2.6407	95.8525	--	--
2.64418	139.236	2.64418	77.2598	2.64418	773.956	2.64418	1243.43	2.64418	94.49	--	--
2.64766	141.678	2.64766	77.0688	2.64766	774.216	2.64766	1248.27	2.64766	92.714	--	--
2.65113	142.832	2.65113	77.1119	2.65113	775.125	2.65113	1246.64	2.65113	94.4083	--	--
2.6546	140.014	2.6546	77.2961	2.6546	771.805	2.6546	1243.81	2.6546	93.6674	--	--
2.65806	141.545	2.65806	76.7036	2.65806	772.347	2.65806	1242.7	2.65806	94.2998	--	--
2.66151	136.173	2.66151	76.756	2.66151	772.092	2.66151	1247.14	2.66151	91.682	--	--
2.66497	141.054	2.66497	76.7054	2.66497	771.082	2.66497	1244.22	2.66497	94.4279	--	--
2.66841	136.378	2.66841	76.8251	2.66841	768.95	2.66841	1240.78	2.66841	92.7584	--	--
2.67185	137.176	2.67185	76.6193	2.67185	768.7	2.67185	1239.69	2.67185	93.2543	--	--
2.67529	134.334	2.67529	76.4191	2.67529	770.079	2.67529	1244.96	2.67529	95.7253	--	--
2.67872	135.712	2.67872	76.7711	2.67872	768.755	2.67872	1241.84	2.67872	94.6554	--	--
2.68214	130.274	2.68214	76.4878	2.68214	767.353	2.68214	1243.92	2.68214	95.55	--	--
2.68556	135.378	2.68556	76.2202	2.68556	767.852	2.68556	1242.01	2.68556	97.2842	--	--
2.68897	130.539	2.68897	76.3372	2.68897	764.891	2.68897	1243.65	2.68897	97.7715	--	--
2.69238	131.761	2.69238	76.2468	2.69238	764.026	2.69238	1245.82	2.69238	98.1544	--	--
2.69578	130.908	2.69578	76.2517	2.69578	762.76	2.69578	1251.69	2.69578	98.889	--	--
2.69918	128.211	2.69918	75.8873	2.69918	761.709	2.69918	1253.51	2.69918	98.2253	--	--
2.70257	131.88	2.70257	75.833	2.70257	763.318	2.70257	1257.59	2.70257	98.4474	--	--
2.70596	129.249	2.70596	76.177	2.70596	764.22	2.70596	1265.29	2.70596	96.8572	--	--
2.70934	127.699	2.70934	76.1139	2.70934	763.982	2.70934	1266.17	2.70934	96.3653	--	--
2.71272	130.893	2.71272	76.0961	2.71272	762.84	2.71272	1268.3	2.71272	96.5877	--	--
2.71609	126.31	2.71609	75.8876	2.71609	762.634	2.71609	1274.97	2.71609	97.3386	--	--
2.71945	124.442	2.71945	75.8147	2.71945	762.39	2.71945	1276.11	2.71945	97.0165	--	--
2.72281	128.351	2.72281	75.7311	2.72281	762.022	2.72281	1276.76	2.72281	96.1511	--	--
2.72617	122.03	2.72617	75.4935	2.72617	760.404	2.72617	1270.93	2.72617	95.1685	--	--
2.72952	125.664	2.72952	75.5046	2.72952	760.03	2.72952	1273.46	2.72952	97.0304	--	--
2.73286	125.67	2.73286	75.2579	2.73286	760.681	2.73286	1272.88	2.73286	95.8336	--	--
2.7362	124.176	2.7362	75.3103	2.7362	758.388	2.7362	1270.17	2.7362	93.7622	--	--
2.73954	118.182	2.73954	75.294	2.73954	758.839	2.73954	1269.04	2.73954	95.328	--	--
2.74287	118.724	2.74287	75.1287	2.74287	761.113	2.74287	1267.67	2.74287	95.4495	--	--
2.74619	120.499	2.74619	74.7732	2.74619	761.094	2.74619	1262.07	2.74619	92.962	--	--
2.74951	115.806	2.74951	74.8207	2.74951	756.546	2.74951	1258.88	2.74951	92.8802	--	--
2.75282	116.191	2.75282	74.6012	2.75282	755.167	2.75282	1251.99	2.75282	90.3834	--	--
2.75613	111.564	2.75613	74.9014	2.75613	757.898	2.75613	1248.31	2.75613	91.6968	--	--
2.75943	115.315	2.75943	74.5615	2.75943	757.237	2.75943	1246.99	2.75943	91.3577	--	--
2.76273	118.382	2.76273	74.7722	2.76273	756.687	2.76273	1243.02	2.76273	89.5474	--	--
2.76602	115.549	2.76602	74.4527	2.76602	753.591	2.76602	1238.61	2.76602	92.0162	--	--
2.76931	113.137	2.76931	74.4627	2.76931	754.888	2.76931	1238.06	2.76931	90.0513	--	--
2.77259	112.589	2.77259	74.4014	2.77259	753.687	2.77259	1237.94	2.77259	89.652	--	--
2.77587	113.109	2.77587	74.1693	2.77587	754.322	2.77587	1234.77	2.77587	91.1777	--	--
2.77914	111.78	2.77914	74.2885	2.77914	754.506	2.77914	1236.15	2.77914	88.593	--	--
2.78241	113.309	2.78241	73.94	2.78241	751.27	2.78241	1231.51	2.78241	89.1095	--	--
2.78567	110.827	2.78567	74.092	2.78567	752.235	2.78567	1228.19	2.78567	87.8716	--	--
2.78892	104.797	2.78892	73.784	2.78892	752.873	2.78892	1228.66	2.78892	87.3055	--	--
2.79217	108.16	2.79217	73.6771	2.79217	749.686	2.79217	1222.18	2.79217	86.0789	--	--
2.79542	111.445	2.79542	73.8325	2.79542	749.879	2.79542	1219.39	2.79542	85.9081	--	--
2.79866	103.484	2.79866	73.6119	2.79866	750.257	2.79866	1222.08	2.79866	85.8102	--	--
2.8019	110.926	2.8019	73.7889	2.8019	749.534	2.8019	1221.31	2.8019	85.7365	--	--
2.80513	105.459	2.80513	73.5723	2.80513	749.182	2.80513	1219.17	2.80513	85.2503	--	--
2.80835	107.57	2.80835	73.4633	2.80835	749.047	2.80835	1216.89	2.80835	85.998	--	--
2.81157	104	2.81157	73.4262	2.81157	751.67	2.81157	1216.73	2.81157	86.1405	--	--
2.81479	103.54	2.81479	73.5076	2.81479	750.681	2.81479	1211.59	2.81479	85.5674	--	--
2.818	99.1426	2.818	72.9868	2.818	746.844	2.818	1210.85	2.818	84.258	--	--
2.8212	106.587	2.8212	73.2906	2.8212	745.086	2.8212	1206.61	2.8212	84.2722	--	--
2.82441	103.163	2.82441	73.3956	2.82441	747.724	2.82441	1207.01	2.82441	86.0783	--	--
2.8276	101.341	2.8276	72.787	2.8276	746.888	2.8276	1211.13	2.8276	83.2732	--	--
2.83079	98.3726	2.83079	72.9599	2.83079	743.745	2.83079	1208.4	2.83079	84.617	--	--
2.83398	94.5465	2.83398	73.0568	2.83398	746.271	2.83398	1203.16	2.83398	85.1039	--	--
2.83716	99.5416	2.83716	72.8295	2.83716	744.155	2.83716	1204.62	2.83716	83.6429	--	--
2.84033	101.854	2.84033	72.453	2.84033	742.828	2.84033	1203.17	2.84033	84.7594	--	--
2.8435	100.995	2.8435	72.3556	2.8435	743.432	2.8435	1199.86	2.8435	83.8338	--	--
2.84666	104.498	2.84666	72.2698	2.84666	743.337	2.84666	1204.59	2.84666	84.8214	--	--
2.84982	107.54	2.84982	72.59	2.84982	742.732	2.84982	1201.52	2.84982	85.1733	--	--
2.85298	100.649	2.85298	72.431	2.85298	742.158	2.85298	1198.02	2.85298	85.7237	--	--
2.85613	96.9496	2.85613	72.2408	2.85613	740.47	2.85613	1197.91	2.85613	85.0678	--	--
2.85927	101.559	2.85927	72.2738	2.85927	739.738	2.85927	1202.04	2.85927	83.4267	--	--
2.86241	93.9391	2.86241	72.1009	2.86241	742.274	2.86241	1200.57	2.86241	84.8944	--	--
2.86555	99.5295	2.86555	72.3761	2.86555	743.36	2.86555	1200.02	2.86555	86.1176	--	--
2.86868	99.4712	2.86868	71.916	2.86868	739.175	2.86868	1195.43	2.86868	83.5053	--	--
2.8718	98.9842	2.8718	71.935	2.8718	741.908	2.8718	1199.89	2.8718	83.9503	--	--
2.87492	91.5909	2.87492	71.7623	2.87492	737.454	2.87492	1196.77	2.87492	85.2975	--	--
2.87804	103.704	2.87804	71.6738	2.87804	738.712	2.87804	1197.72	2.87804	85.4383	--	--
2.88115	98.6755	2.88115	71.7809	2.88115	739.981	2.88115	1194.62	2.88115	85.5265	--	--
2.88425	96.5088	2.88425	71.2342	2.88425	734.642	2.88425	1196.27	2.88425	84.5776	--	--
2.88735	100.042	2.88735	71.4242	2.88735	734.656	2.88735	1196.21	2.88735	86.4641	--	--
2.89045	100.07	2.89045	71.1197	2.89045	738.885	2.89045	1195.14	2.89045	85.7572	--	--
2.89354	97.5382	2.89354	71.4567	2.89354	735.834	2.89354	1192.65	2.89354	83.5003	--	--
2.89663	94.341	2.89663	71.3356	2.89663	735.474	2.89663	1199.12	2.89663	87.1988	--	--
2.89971	98.8062	2.89971	71.4018	2.89971	733.829	2.89971	1188.69	2.89971	84.7416	--	--
2.90278	102.437	2.90278	71.0768	2.90278	735.751	2.90278	1188.86	2.90278	88.693	--	--
2.90585	103.623	2.90585	71.429	2.90585	735.652	2.90585	1195.56	2.90585	85.7744	--	--
2.90892	100.226	2.90892	70.8418	2.90892	733.298	2.90892	1191.28	2.90892	86.345	--	--
2.91198	99.4139	2.91198	71.0607	2.91198	731.818	2.91198	1185.07	2.91198	85.0317	--	--
2.91504	98.3816	2.91504	70.7665	2.91504	730.788	2.91504	1186.11	2.91504	85.3842	--	--
2.91809	100.411	2.91809	70.6017	2.91809	729.632	2.91809	1186.42	2.91809	87.0688	--	--
2.92113	97.0045	2.92113	70.4464	2.92113	731.247	2.92113	1185.56	2.92113	87.6838	--	--
2.92418	93.8997	2.92418	70.3883	2.92418	730.696	2.92418	1184.87	2.92418	84.8881	--	--
2.92721	100.884	2.92721	70.5317	2.92721	727.379	2.92721	1185.11	2.92721	85.7885	--	--
2.93024	97.8278	2.93024	70.3501	2.93024	728.74	2.93024	1181.31	2.93024	86.852	--	--
2.93327	99.5261	2.93327	70.5393	2.93327	729.441	2.93327	1183.62	2.93327	89.2105	--	--
2.93629	94.8299	2.93629	69.965	2.93629	723.213	2.93629	1178.65	2.93629	87.0029	--	--
2.93931	94.5767	2.93931	69.9903	2.93931	728.206	2.93931	1177.52	2.93931	88.3979	--	--
2.94232	101.681	2.94232	69.9698	2.94232	726.39	2.94232	1176.25	2.94232	88.3179	--	--
2.94533	101.146	2.94533	70.1245	2.94533	725.052	2.94533	1180.33	2.94533	88.1828	--	--
2.94834	101.465	2.94834	69.959	2.94834	726.218	2.94834	1174.36	2.94834	90.5193	--	--
2.95133	99.8005	2.95133	69.9377	2.95133	723.531	2.95133	1176.5	2.95133	88.6554	--	--
2.95433	98.5119	2.95433	69.5097	2.95433	720.096	2.95433	1175.33	2.95433	88.9763	--	--
2.95732	106.686	2.95732	69.6052	2.95732	721.04	2.95732	1173.43	2.95732	88.8986	--	--
2.9603	105.215	2.9603	69.5229	2.9603	721.256	2.9603	1173.91	2.9603	90.6593	--	--
2.96328	104.704	2.96328	69.0844	2.96328	721.03	2.96328	1170.69	2.96328	91.0044	--	--
2.96625	103.857	2.96625	69.1043	2.96625	718.951	2.96625	1169.25	2.96625	91.126	--	--
2.96922	101.415	2.96922	69.2552	2.96922	720.801	2.96922	1169.9	2.96922	88.3007	--	--
2.97219	108.616	2.97219	69.1757	2.97219	717.845	2.97219	1169.55	2.97219	92.614	--	--
2.97515	106.438	2.97515	68.8129	2.97515	715.586	2.97515	1167.62	2.97515	90.399	--	--
2.97811	108.008	2.97811	68.9516	2.97811	718.953	2.97811	1167.81	2.97811	90.9139	--	--
2.98106	106.484	2.98106	68.6849	2.98106	717.299	2.98106	1172.59	2.98106	90.6687	--	--
2.984	101.719	2.984	68.6304	2.984	714.985	2.984	1168.38	2.984	89.9365	--	--
2.98695	104.068	2.98695	68.915	2.98695	718.799	2.98695	1166.83	2.98695	92.0613	--	--
2.98988	110.807	2.98988	68.4014	2.98988	715.79	2.98988	1166.62	2.98988	91.7422	--	--
2.99281	110.377	2.99281	68.4055	2.99281	712.564	2.99281	1162.45	2.99281	91.204	--	--
2.99574	110.569	2.99574	68.5889	2.99574	713.262	2.99574	1161.84	2.99574	91.4264	--	--
2.99866	105.478	2.99866	67.9892	2.99866	713.831	2.99866	1159.85	2.99866	91.1582	--	--
3.00158	115.281	3.00158	68.1882	3.00158	712.781	3.00158	1148.91	3.00158	93.7796	--	--
3.0045	110.112	3.0045	68.3313	3.0045	709.87	3.0045	1152.31	3.0045	89.656	--	--
3.00741	112.969	3.00741	68.1209	3.00741	712.352	3.00741	1153.53	3.00741	90.4611	--	--
3.01031	114.941	3.01031	68.2402	3.01031	709.34	3.01031	1148.78	3.01031	91.6913	--	--
3.01321	116.348	3.01321	68.1284	3.01321	710.004	3.01321	1146	3.01321	91.6512	--	--
3.0161	114.212	3.0161	67.6383	3.0161	707.749	3.0161	1143.6	3.0161	91.9089	--	--
3.01899	115.002	3.01899	68.1368	3.01899	707.018	3.01899	1142.25	3.01899	92.3522	--	--
3.02188	121.685	3.02188	67.6272	3.02188	706.762	3.02188	1136.41	3.02188	93.4733	--	--
3.02476	122.039	3.02476	67.6903	3.02476	705.96	3.02476	1132.22	3.02476	91.0426	--	--
3.02764	122.853	3.02764	67.5443	3.02764	705.13	3.02764	1136.3	3.02764	92.488	--	--
3.03051	121.968	3.03051	67.5116	3.03051	701.952	3.03051	1135.74	3.03051	92.1266	--	--
3.03338	119.056	3.03338	67.4068	3.03338	702.45	3.03338	1128.87	3.03338	92.5108	--	--
3.03624	123.682	3.03624	67.4576	3.03624	701.185	3.03624	1132.52	3.03624	94.806	--	--
3.0391	123.932	3.0391	67.1414	3.0391	702.079	3.0391	1130.37	3.0391	90.8885	--	--
3.04195	120.875	3.04195	67.0279	3.04195	699.055	3.04195	1125.72	3.04195	91.8893	--	--
3.0448	121.015	3.0448	66.7545	3.0448	697.325	3.0448	1123.9	3.0448	96.0692	--	--
3.04765	127.982	3.04765	67.2317	3.04765	699.537	3.04765	1131.58	3.04765	92.3184	--	--
3.05049	126.112	3.05049	66.6678	3.05049	695.971	3.05049	1123.63	3.05049	92.8282	--	--
3.05332	125.225	3.05332	66.6067	3.05332	694.227	3.05332	1124.29	3.05332	92.3856	--	--
3.05615	127.74	3.05615	66.5823	3.05615	694.348	3.05615	1123.33	3.05615	90.7161	--	--
3.05898	129.943	3.05898	66.2818	3.05898	695.655	3.05898	1122.59	3.05898	90.3405	--	--
3.0618	129.539	3.0618	66.4925	3.0618	694.951	3.0618	1122.04	3.0618	94.0435	--	--
3.06462	130.296	3.06462	66.4099	3.06462	691.531	3.06462	1121.73	3.06462	91.046	--	--
3.06743	129.303	3.06743	66.2484	3.06743	688.289	3.06743	1116.38	3.06743	91.3585	--	--
3.07024	130.588	3.07024	66.1673	3.07024	689.232	3.07024	1115.21	3.07024	88.8333	--	--
3.07305	133.022	3.07305	65.8202	3.07305	693.066	3.07305	1109.71	3.07305	90.8924	--	--
3.07585	136.314	3.07585	65.8167	3.07585	687.191	3.07585	1107.01	3.07585	90.5807	--	--
3.07864	135.246	3.07864	66.0263	3.07864	686.422	3.07864	1101.8	3.07864	90.2563	--	--
3.08143	136.434	3.08143	65.6809	3.08143	685.57	3.08143	1099.57	3.08143	88.7218	--	--
3.08422	141.315	3.08422	65.6918	3.08422	684.592	3.08422	1093.55	3.08422	87.2785	--	--
3.087	136.769	3.087	65.5053	3.087	682.426	3.087	1092.63	3.087	86.4967	--	--
3.08978	135.574	3.08978	65.467	3.08978	681.028	3.08978	1086.58	3.08978	87.1	--	--
3.09255	140.772	3.09255	65.3795	3.09255	683.671	3.09255	1079.36	3.09255	86.0916	--	--
3.09532	144.643	3.09532	65.266	3.09532	679.29	3.09532	1077.97	3.09532	88.7893	--	--
3.09808	143.321	3.09808	65.5577	3.09808	682.409	3.09808	1073.93	3.09808	86.8224	--	--
3.10084	144.819	3.10084	65.3738	3.10084	680.237	3.10084	1068.25	3.10084	86.8154	--	--
3.1036	152.507	3.1036	65.3168	3.1036	678.353	3.1036	1065.68	3.1036	86.819	--	--
3.10635	145.871	3.10635	65.1698	3.10635	678.78	3.10635	1060.76	3.10635	84.5472	--	--
3.10909	150.004	3.10909	64.9947	3.10909	679.606	3.10909	1061.28	3.10909	85.4497	--	--
3.11184	144.313	3.11184	65.4345	3.11184	679.683	3.11184	1063.38	3.11184	83.7413	--	--
3.11457	147.928	3.11457	65.1897	3.11457	678.442	3.11457	1053.06	3.11457	84.1526	--	--
3.11731	160.732	3.11731	64.8705	3.11731	677.563	3.11731	1047.94	3.11731	85.6589	--	--
3.12004	148.047	3.12004	64.5793	3.12004	675.083	3.12004	1047.17	3.12004	82.6208	--	--
3.12276	157.991	3.12276	64.9239	3.12276	675.182	3.12276	1046.3	3.12276	84.1467	--	--
3.12548	153.648	3.12548	64.5579	3.12548	673.496	3.12548	1040.35	3.12548	83.6178	--	--
3.1282	148.161	3.1282	64.5864	3.1282	671.363	3.1282	1043.43	3.1282	84.6984	--	--
3.13091	154.047	3.13091	64.7009	3.13091	669.69	3.13091	1035.8	3.13091	84.135	--	--
3.13362	148.361	3.13362	64.2583	3.13362	673.09	3.13362	1035.57	3.13362	83.8005	--	--
3.13632	148.979	3.13632	64.4208	3.13632	669.556	3.13632	1031.97	3.13632	83.3569	--	--
3.13902	152.569	3.13902	64.1924	3.13902	671.752	3.13902	1025.83	3.13902	82.9657	--	--
3.14171	154.117	3.14171	64.1942	3.14171	669.984	3.14171	1018.67	3.14171	79.9851	--	--
3.1444	160.294	3.1444	64.1158	3.1444	667.421	3.1444	1017.42	3.1444	82.7115	--	--
3.14709	159.518	3.14709	63.7918	3.14709	668.661	3.14709	1020.92	3.14709	82.5779	--	--
3.14977	155.787	3.14977	63.6027	3.14977	667.57	3.14977	1012.08	3.14977	81.237	--	--
3.15245	164.203	3.15245	63.8897	3.15245	663.905	3.15245	1013.24	3.15245	82.7018	--	--
3.15512	163.138	3.15512	63.6701	3.15512	665.409	3.15512	1012.17	3.15512	82.2192	--	--
3.15779	161.163	3.15779	63.677	3.15779	666.704	3.15779	1008.44	3.15779	82.5143	--	--
3.16045	163.292	3.16045	63.8178	3.16045	659.485	3.16045	997.522	3.16045	81.5734	--	--
3.16312	164.453	3.16312	63.3988	3.16312	662.455	3.16312	999.305	3.16312	81.1543	--	--
3.16577	169.367	3.16577	63.4902	3.16577	660.645	3.16577	1001.53	3.16577	81.3416	--	--
3.16842	168.833	3.16842	63.326	3.16842	659.583	3.16842	996.176	3.16842	80.637	--	--
3.17107	165.458	3.17107	63.0454	3.17107	656.093	3.17107	991.571	3.17107	80.3373	--	--
3.17371	168.508	3.17371	63.101	3.17371	657.29	3.17371	991.096	3.17371	81.3812	--	--
3.17635	172.437	3.17635	62.9051	3.17635	657.705	3.17635	989.052	3.17635	79.82	--	--
3.17899	168.297	3.17899	63.1945	3.17899	657.726	3.17899	989.485	3.17899	79.2096	--	--
3.18162	165.103	3.18162	62.6632	3.18162	655.842	3.18162	984.567	3.18162	78.5145	--	--
3.18425	164.618	3.18425	62.7784	3.18425	655.692	3.18425	974.229	3.18425	80.0767	--	--
3.18687	171.753	3.18687	62.8282	3.18687	654.894	3.18687	979.595	3.18687	80.32	--	--
3.18949	171.757	3.18949	62.5558	3.18949	652.842	3.18949	980.473	3.18949	78.7639	--	--
3.1921	173.11	3.1921	62.0857	3.1921	652.658	3.1921	975.542	3.1921	77.4655	--	--
3.19471	166.212	3.19471	62.3431	3.19471	650.95	3.19471	966.647	3.19471	77.4757	--	--
3.19732	173.289	3.19732	62.4498	3.19732	648.131	3.19732	961.198	3.19732	80.8607	--	--
3.19992	173.126	3.19992	62.2114	3.19992	649.534	3.19992	964.158	3.19992	78.9181	--	--
3.20251	172.164	3.20251	62.0821	3.20251	648.773	3.20251	956.604	3.20251	79.474	--	--
3.20511	180.694	3.20511	61.7249	3.20511	647.024	3.20511	956.917	3.20511	79.1642	--	--
3.2077	177.543	3.2077	61.9236	3.2077	647.461	3.2077	956.173	3.2077	78.2273	--	--
3.21028	178.72	3.21028	61.5329	3.21028	645.225	3.21028	952.286	3.21028	78.4114	--	--
3.21286	173.226	3.21286	61.8667	3.21286	643.09	3.21286	952.732	3.21286	77.1181	--	--
3.21544	183.725	3.21544	61.4772	3.21544	643.924	3.21544	942.671	3.21544	76.9354	--	--
3.21801	178.095	3.21801	61.1388	3.21801	644.581	3.21801	945.675	3.21801	79.2962	--	--
3.22058	190.634	3.22058	61.4993	3.22058	640.782	3.22058	941.973	3.22058	78.2565	--	--
3.22315	180.601	3.22315	61.2862	3.22315	640.165	3.22315	936.948	3.22315	78.0339	--	--
3.22571	185.8	3.22571	61.0774	3.22571	642.133	3.22571	939.685	3.22571	78.858	--	--
3.22826	189.497	3.22826	61.3702	3.22826	638.079	3.22826	938.01	3.22826	78.2521	--	--
3.23082	179.731	3.23082	61.0684	3.23082	636.351	3.23082	932.186	3.23082	77.5493	--	--
3.23336	180.155	3.23336	61.0642	3.23336	635.614	3.23336	929.175	3.23336	76.7425	--	--
3.23591	189.565	3.23591	60.9286	3.23591	637.701	3.23591	930.343	3.23591	77.9793	--	--
3.23845	187.727	3.23845	60.9423	3.23845	634.004	3.23845	922.285	3.23845	76.8895	--	--
3.24098	175.601	3.24098	60.6139	3.24098	634.145	3.24098	921.744	3.24098	77.7263	--	--
3.24352	182.253	3.24352	60.8962	3.24352	632.823	3.24352	922.224	3.24352	77.3608	--	--
3.24604	190.367	3.24604	60.7101	3.24604	634.845	3.24604	915.452	3.24604	76.9226	--	--
3.24857	193.834	3.24857	60.6731	3.24857	630.812	3.24857	915.142	3.24857	77.0311	--	--
3.25109	188.528	3.25109	60.5632	3.25109	631.363	3.25109	908.784	3.25109	76.7221	--	--
3.25361	193.975	3.25361	60.1094	3.25361	628.796	3.25361	912.39	3.25361	77.7623	--	--
3.25612	192.792	3.25612	60.2169	3.25612	628.463	3.25612	909.675	3.25612	77.5808	--	--
3.25863	191.911	3.25863	60.2505	3.25863	629.212	3.25863	908.815	3.25863	79.0136	--	--
3.26113	189.662	3.26113	60.0388	3.26113	627.153	3.26113	905.713	3.26113	76.9203	--	--
3.26363	186.97	3.26363	59.9703	3.26363	624.765	3.26363	900.951	3.26363	76.8067	--	--
3.26613	187.2	3.26613	60.0311	3.26613	625.162	3.26613	902.053	3.26613	76.3239	--	--
3.26862	194.034	3.26862	60.1267	3.26862	625.272	3.26862	903.841	3.26862	78.315	--	--
3.27111	190.127	3.27111	59.9646	3.27111	628.014	3.27111	901.46	3.27111	75.3253	--	--
3.27359	192.931	3.27359	59.7276	3.27359	622.849	3.27359	902.234	3.27359	77.9638	--	--
3.27607	191.335	3.27607	59.7907	3.27607	624.473	3.27607	896.398	3.27607	76.6814	--	--
3.27855	197.266	3.27855	59.7304	3.27855	619.041	3.27855	895.28	3.27855	79.692	--	--
3.28102	196.937	3.28102	59.7596	3.28102	621.845	3.28102	891.891	3.28102	79.1863	--	--
3.28349	192.973	3.28349	59.6722	3.28349	622.531	3.28349	892.758	3.28349	77.1514	--	--
3.28595	196.503	3.28595	59.2365	3.28595	622.663	3.28595	888.171	3.28595	77.7306	--	--
3.28841	202.97	3.28841	59.4034	3.28841	617.78	3.28841	893.995	3.28841	76.5708	--	--
3.29087	199.442	3.29087	59.5451	3.29087	618.867	3.29087	887.347	3.29087	77.7767	--	--
3.29332	202.089	3.29332	59.4563	3.29332	618.169	3.29332	885.663	3.29332	77.4781	--	--
3.29577	197.143	3.29577	59.0568	3.29577	618.337	3.29577	886.141	3.29577	78.0503	--	--
3.29822	196.344	3.29822	58.7237	3.29822	615.187	3.29822	882.094	3.29822	76.993	--	--
3.30066	193.586	3.30066	59.063	3.30066	614.21	3.30066	882.98	3.30066	75.2283	--	--
3.3031	193.928	3.3031	58.6104	3.3031	611.48	3.3031	877.809	3.3031	77.9038	--	--
3.30553	194.772	3.30553	58.5349	3.30553	611.042	3.30553	880.139	3.30553	76.4225	--	--
3.30796	194.3	3.30796	58.355	3.30796	610.437	3.30796	879.161	3.30796	77.6191	--	--
3.31039	202.746	3.31039	58.4317	3.31039	611.265	3.31039	874.628	3.31039	77.9534	--	--
3.31281	198.826	3.31281	58.2058	3.31281	608.634	3.31281	872.261	3.31281	79.7201	--	--
3.31523	202.31	3.31523	58.217	3.31523	608.58	3.31523	869.478	3.31523	77.6144	--	--
3.31764	205.855	3.31764	58.4163	3.31764	611.181	3.31764	874.179	3.31764	78.8619	--	--
3.32005	203.319	3.32005	58.0379	3.32005	608.947	3.32005	865.73	3.32005	78.5901	--	--
3.32246	201.304	3.32246	58.2242	3.32246	610.736	3.32246	865.673	3.32246	78.1544	--	--
3.32486	201.331	3.32486	58.1482	3.32486	607.729	3.32486	862.036	3.32486	78.3623	--	--
3.32726	202.016	3.32726	58.1289	3.32726	605.295	3.32726	862.422	3.32726	78.9223	--	--
3.32966	196.673	3.32966	58.029	3.32966	607.491	3.32966	870.452	3.32966	80.5971	--	--
3.33205	196.478	3.33205	58.1359	3.33205	606.924	3.33205	860.931	3.33205	77.8457	--	--
3.33444	195.393	3.33444	57.9508	3.33444	602.457	3.33444	863.602	3.33444	78.2072	--	--
3.33682	205.53	3.33682	58.0445	3.33682	605.199	3.33682	864.057	3.33682	82.552	--	--
3.3392	200.643	3.3392	57.6197	3.3392	602.138	3.3392	863.703	3.3392	81.0028	--	--
3.34158	202.998	3.34158	57.7353	3.34158	603.106	3.34158	866.807	3.34158	80.2391	--	--
3.34395	204.947	3.34395	57.83	3.34395	605.557	3.34395	862.665	3.34395	79.9866	--	--
3.34632	207.225	3.34632	57.733	3.34632	602.789	3.34632	866.935	3.34632	81.1314	--	--
3.34869	197.251	3.34869	57.4386	3.34869	601.885	3.34869	869.222	3.34869	81.972	--	--
3.35105	206.891	3.35105	57.7187	3.35105	600.607	3.35105	865.624	3.35105	81.7785	--	--
3.35341	207.221	3.35341	57.4631	3.35341	602.571	3.35341	863.431	3.35341	80.9351	--	--
3.35576	207.084	3.35576	57.5807	3.35576	598.051	3.35576	865.56	3.35576	79.7887	--	--
3.35811	209.904	3.35811	57.1768	3.35811	601.384	3.35811	868.267	3.35811	80.3518	--	--
3.36046	209.839	3.36046	57.0587	3.36046	597.02	3.36046	867.968	3.36046	78.8679	--	--
3.3628	203.797	3.3628	57.1665	3.3628	598.684	3.3628	861.302	3.3628	81.767	--	--
3.36514	210.42	3.36514	57.0623	3.36514	601.577	3.36514	860.977	3.36514	77.3578	--	--
3.36748	206.747	3.36748	56.8879	3.36748	596.004	3.36748	861.197	3.36748	79.249	--	--
3.36981	205.392	3.36981	57.5662	3.36981	597.337	3.36981	856.44	3.36981	77.0424	--	--
3.37214	210.018	3.37214	56.7853	3.37214	595.553	3.37214	854.936	3.37214	78.1999	--	--
3.37446	207.351	3.37446	57.189	3.37446	599.27	3.37446	858.26	3.37446	79.5056	--	--
3.37678	209.172	3.37678	56.9615	3.37678	595.771	3.37678	857.57	3.37678	77.8068	--	--
3.3791	211.199	3.3791	57.1459	3.3791	596.524	3.3791	853.893	3.3791	77.6615	--	--
3.38141	203.914	3.38141	56.8189	3.38141	592.701	3.38141	849.609	3.38141	76.5107	--	--
3.38372	207.144	3.38372	56.7979	3.38372	592.507	3.38372	846.979	3.38372	76.067	--	--
3.38603	211.974	3.38603	56.8183	3.38603	595.828	3.38603	842.127	3.38603	76.5857	--	--
3.38833	209.524	3.38833	56.7103	3.38833	592.218	3.38833	842.016	3.38833	75.772	--	--
3.39063	213.751	3.39063	56.5038	3.39063	593.997	3.39063	835.719	3.39063	76.0948	--	--
3.39293	207.713	3.39293	56.4618	3.39293	591.415	3.39293	839.11	3.39293	75.5368	--	--
3.39522	204.007	3.39522	56.4269	3.39522	591.511	3.39522	832.499	3.39522	75.9531	--	--
3.39751	207.27	3.39751	56.3984	3.39751	590.479	3.39751	832.526	3.39751	73.7516	--	--
3.39979	207.323	3.39979	56.6459	3.39979	588.952	3.39979	832.756	3.39979	72.4384	--	--
3.40207	209.665	3.40207	56.2991	3.40207	589.28	3.40207	828.248	3.40207	74.5916	--	--
3.40435	207.227	3.40435	56.4653	3.40435	590.707	3.40435	824.967	3.40435	74.4394	--	--
3.40663	206.233	3.40663	55.9561	3.40663	589.428	3.40663	821.798	3.40663	73.7214	--	--
3.4089	209.874	3.4089	56.1407	3.4089	588.047	3.4089	821.74	3.4089	71.8921	--	--
3.41116	217.114	3.41116	56.078	3.41116	584.465	3.41116	822.709	3.41116	72.0785	--	--
3.41343	215.447	3.41343	56.5592	3.41343	588.832	3.41343	817.203	3.41343	72.6318	--	--
3.41569	207.691	3.41569	56.2894	3.41569	588.586	3.41569	813.878	3.41569	72.1052	--	--
3.41794	211.523	3.41794	56.1801	3.41794	586.426	3.41794	809.034	3.41794	72.7469	--	--
3.4202	207.429	3.4202	55.6815	3.4202	583.765	3.4202	808.04	3.4202	72.62	--	--
3.42244	211.456	3.42244	56.2352	3.42244	586.401	3.42244	810.667	3.42244	72.3817	--	--
3.42469	212.993	3.42469	55.6253	3.42469	585.342	3.42469	804.782	3.42469	72.8016	--	--
3.42693	208.311	3.42693	56.2529	3.42693	585.722	3.42693	811.245	3.42693	72.3709	--	--
3.42917	206.04	3.42917	55.7477	3.42917	582.835	3.42917	803.884	3.42917	72.4783	--	--
3.43141	215.35	3.43141	55.5651	3.43141	584.71	3.43141	809.129	3.43141	72.0302	--	--
3.43364	211.921	3.43364	55.6195	3.43364	585.805	3.43364	803.114	3.43364	72.1654	--	--
3.43587	203.322	3.43587	55.5382	3.43587	582.711	3.43587	799.299	3.43587	70.2059	--	--
3.43809	209.235	3.43809	55.1979	3.43809	580.438	3.43809	799.995	3.43809	70.6876	--	--
3.44031	211.309	3.44031	55.5193	3.44031	581.573	3.44031	798.357	3.44031	71.3901	--	--
3.44253	210.602	3.44253	55.389	3.44253	582.822	3.44253	800.707	3.44253	69.8386	--	--
3.44474	208.909	3.44474	55.2769	3.44474	578.965	3.44474	799.606	3.44474	71.5031	--	--
3.44696	213.536	3.44696	55.5758	3.44696	581.113	3.44696	793.926	3.44696	72.2598	--	--
3.44916	212.927	3.44916	55.4458	3.44916	580.896	3.44916	797.091	3.44916	71.486	--	--
3.45137	209.511	3.45137	55.5494	3.45137	579.539	3.45137	794.447	3.45137	71.4556	--	--
3.45357	204.448	3.45357	55.178	3.45357	579.472	3.45357	795.95	3.45357	72.2931	--	--
3.45576	206.42	3.45576	55.2353	3.45576	582.353	3.45576	794.658	3.45576	70.4831	--	--
3.45796	209.232	3.45796	55.2589	3.45796	579.396	3.45796	793.09	3.45796	70.0043	--	--
3.46015	211.22	3.46015	55.254	3.46015	578.137	3.46015	795.65	3.46015	72.0567	--	--
3.46234	208.916	3.46234	55.1214	3.46234	578.889	3.46234	791.669	3.46234	71.4468	--	--
3.46452	206.526	3.46452	55.3163	3.46452	578.126	3.46452	793.007	3.46452	70.399	--	--
3.4667	204.757	3.4667	55.102	3.4667	576.206	3.4667	792.322	3.4667	70.687	--	--
3.46888	208.304	3.46888	54.6442	3.46888	576.348	3.46888	788.296	3.46888	69.8504	--	--
3.47105	209.296	3.47105	55.1051	3.47105	575.661	3.47105	793.498	3.47105	71.9985	--	--
3.47322	207.435	3.47322	54.9382	3.47322	576.988	3.47322	791.078	3.47322	69.8935	--	--
3.47538	208.161	3.47538	54.5971	3.47538	576.61	3.47538	792.472	3.47538	70.2367	--	--
3.47755	201.248	3.47755	54.5046	3.47755	577.145	3.47755	792.121	3.47755	69.5011	--	--
3.47971	201.037	3.47971	54.6332	3.47971	576.561	3.47971	787.663	3.47971	71.1276	--	--
3.48186	205.693	3.48186	54.5231	3.48186	576.757	3.48186	789.399	3.48186	70.2252	--	--
3.48402	204.227	3.48402	55.2081	3.48402	575.028	3.48402	789.457	3.48402	70.2743	--	--
3.48617	200.389	3.48617	54.6745	3.48617	573.655	3.48617	785.01	3.48617	70.2362	--	--
3.48831	210.899	3.48831	54.3654	3.48831	573.729	3.48831	791.175	3.48831	70.4848	--	--
3.49046	216.793	3.49046	54.2556	3.49046	570.488	3.49046	781.66	3.49046	69.6899	--	--
3.4926	202.975	3.4926	54.6375	3.4926	572.326	3.4926	790.057	3.4926	69.4059	--	--
3.49473	209.566	3.49473	54.631	3.49473	575.305	3.49473	783.789	3.49473	69.5655	--	--
3.49686	216.836	3.49686	54.3918	3.49686	570.899	3.49686	788.87	3.49686	70.4853	--	--
3.49899	205.965	3.49899	54.8029	3.49899	571.572	3.49899	784.417	3.49899	70.182	--	--
3.50112	203.641	3.50112	54.5377	3.50112	574.956	3.50112	785.918	3.50112	70.718	--	--
3.50324	204.437	3.50324	54.29	3.50324	573.762	3.50324	779.562	3.50324	69.8504	--	--
3.50536	207.064	3.50536	54.4865	3.50536	570.668	3.50536	781.728	3.50536	69.5823	--	--
3.50748	208.836	3.50748	54.2767	3.50748	571.947	3.50748	778.973	3.50748	68.7841	--	--
3.50959	203.46	3.50959	54.0462	3.50959	570.487	3.50959	775.243	3.50959	68.9692	--	--
3.5117	206.085	3.5117	53.9967	3.5117	568.277	3.5117	773.767	3.5117	67.6185	--	--
3.51381	204.064	3.51381	53.8083	3.51381	571.093	3.51381	773.268	3.51381	66.7663	--	--
3.51591	208.051	3.51591	54.0986	3.51591	570.334	3.51591	775.439	3.51591	69.8027	--	--
3.51801	204.773	3.51801	54.0434	3.51801	569.601	3.51801	769.71	3.51801	67.6341	--	--
3.52011	207.88	3.52011	53.8586	3.52011	572.359	3.52011	770.792	3.52011	69.0295	--	--
3.5222	201.202	3.5222	53.4113	3.5222	565.436	3.5222	771.172	3.5222	66.2462	--	--
3.52429	205.773	3.52429	53.8505	3.52429	565.221	3.52429	769.978	3.52429	68.5067	--	--
3.52638	205.793	3.52638	53.4956	3.52638	566.39	3.52638	767.633	3.52638	67.4905	--	--
3.52847	198.122	3.52847	53.7782	3.52847	569.31	3.52847	771.371	3.52847	67.0764	--	--
3.53055	203.667	3.53055	53.7957	3.53055	566.244	3.53055	771.309	3.53055	68.3752	--	--
3.53262	198.223	3.53262	53.4858	3.53262	563.74	3.53262	768.982	3.53262	67.3928	--	--
3.5347	201.494	3.5347	53.496	3.5347	564.764	3.5347	764.166	3.5347	69.1046	--	--
3.53677	200.639	3.53677	53.698	3.53677	565.556	3.53677	765.454	3.53677	68.2587	--	--
3.53884	201.738	3.53884	53.3702	3.53884	558.701	3.53884	766.329	3.53884	69.0527	--	--
3.5409	198.144	3.5409	53.4699	3.5409	563.97	3.5409	765.362	3.5409	68.2521	--	--
3.54296	203.278	3.54296	53.2553	3.54296	566.263	3.54296	764.345	3.54296	67.0249	--	--
3.54502	208.605	3.54502	53.4334	3.54502	564.851	3.54502	761.46	3.54502	69.3204	--	--
3.54708	193.745	3.54708	53.5141	3.54708	559.889	3.54708	764.898	3.54708	68.161	--	--
3.54913	198.152	3.54913	53.2343	3.54913	562.862	3.54913	762.795	3.54913	66.3948	--	--
3.55118	202.688	3.55118	53.3737	3.55118	561.861	3.55118	762.281	3.55118	68.5893	--	--
3.55322	196.253	3.55322	52.7859	3.55322	562.328	3.55322	758.542	3.55322	68.0162	--	--
3.55527	200.635	3.55527	53.139	3.55527	563.03	3.55527	761.279	3.55527	69.0611	--	--
3.55731	195.886	3.55731	52.7151	3.55731	560.006	3.55731	766.218	3.55731	68.3015	--	--
3.55934	199.917	3.55934	53.2274	3.55934	561.733	3.55934	759.318	3.55934	67.9783	--	--
3.56137	201.981	3.56137	52.5472	3.56137	560.464	3.56137	760.87	3.56137	67.7114	--	--
3.5634	195.945	3.5634	52.7025	3.5634	556.775	3.5634	759.164	3.5634	67.9979	--	--
3.56543	200.497	3.56543	52.6608	3.56543	560.597	3.56543	762.385	3.56543	67.4797	--	--
3.56745	199.239	3.56745	52.947	3.56745	557.193	3.56745	760.554	3.56745	69.0977	--	--
3.56948	197.118	3.56948	53.0284	3.56948	559.212	3.56948	760.769	3.56948	67.8955	--	--
3.57149	196.655	3.57149	52.3491	3.57149	556.502	3.57149	759.838	3.57149	68.343	--	--
3.57351	199.495	3.57351	52.7201	3.57351	555.89	3.57351	762.45	3.57351	69.3819	--	--
3.57552	193.424	3.57552	52.7215	3.57552	558.095	3.57552	760.45	3.57552	68.1339	--	--
3.57753	195.725	3.57753	52.5491	3.57753	557.103	3.57753	760.163	3.57753	69.5242	--	--
3.57953	193.549	3.57953	52.3464	3.57953	556.305	3.57953	758.232	3.57953	71.375	--	--
3.58153	188.47	3.58153	52.2219	3.58153	553.08	3.58153	765.369	3.58153	67.0055	--	--
3.58353	196.341	3.58353	52.2707	3.58353	553.865	3.58353	761.117	3.58353	68.2422	--	--
3.58553	193.164	3.58553	52.064	3.58553	555.352	3.58553	759.402	3.58553	68.6548	--	--
3.58752	193.264	3.58752	52.8214	3.58752	554.447	3.58752	762.11	3.58752	68.8241	--	--
3.58951	203.522	3.58951	52.1275	3.58951	555.071	3.58951	766.616	3.58951	68.7916	--	--
3.5915	188.143	3.5915	52.195	3.5915	552.482	3.5915	763.33	3.5915	67.0384	--	--
3.59348	197.87	3.59348	52.1583	3.59348	552.348	3.59348	762.22	3.59348	68.1978	--	--
3.59546	200.094	3.59546	52.136	3.59546	552.827	3.59546	762.625	3.59546	68.9789	--	--
3.59744	194.739	3.59744	51.8644	3.59744	552.197	3.59744	767.638	3.59744	66.0801	--	--
3.59942	196.345	3.59942	51.9665	3.59942	551.541	3.59942	764.554	3.59942	65.4873	--	--
3.60139	187.017	3.60139	51.7391	3.60139	550.139	3.60139	766.995	3.60139	66.1022	--	--
3.60336	188.625	3.60336	51.4875	3.60336	546.353	3.60336	762.29	3.60336	66.5482	--	--
3.60532	188.782	3.60532	51.2433	3.60532	549.049	3.60532	763.605	3.60532	65.5187	--	--
3.60728	187.999	3.60728	51.4313	3.60728	545.524	3.60728	757.826	3.60728	64.9058	--	--
3.60924	186.039	3.60924	51.4518	3.60924	547.512	3.60924	755.977	3.60924	64.7739	--	--
3.6112	187.527	3.6112	51.0934	3.6112	551.961	3.6112	756.52	3.6112	65.1184	--	--
3.61315	192.215	3.61315	51.2291	3.61315	548.439	3.61315	755.05	3.61315	64.701	--	--
3.6151	189.646	3.6151	51.4331	3.6151	545.503	3.6151	753.367	3.6151	65.1925	--	--
3.61705	188.453	3.61705	51.56	3.61705	550.657	3.61705	753.44	3.61705	64.3228	--	--
3.619	187.195	3.619	51.3478	3.619	543.375	3.619	750.36	3.619	62.9067	--	--
3.62094	193.476	3.62094	51.1432	3.62094	549.27	3.62094	751.021	3.62094	65.1907	--	--
3.62288	184.274	3.62288	51.438	3.62288	544.582	3.62288	749.404	3.62288	64.0746	--	--
3.62481	193.241	3.62481	51.1767	3.62481	544.864	3.62481	747.462	3.62481	62.9893	--	--
3.62675	186.517	3.62675	51.0863	3.62675	546.883	3.62675	749.312	3.62675	64.1083	--	--
3.62868	181.938	3.62868	50.9174	3.62868	546.293	3.62868	743.416	3.62868	62.9457	--	--
3.6306	185.421	3.6306	50.9375	3.6306	541.015	3.6306	740.657	3.6306	64.8698	--	--
3.63253	182.493	3.63253	50.7198	3.63253	541.807	3.63253	741.551	3.63253	62.3372	--	--
3.63445	183.291	3.63445	50.9537	3.63445	541.982	3.63445	737.327	3.63445	62.5178	--	--
3.63637	190.011	3.63637	50.7606	3.63637	539.151	3.63637	737.215	3.63637	63.9342	--	--
3.63828	188.263	3.63828	50.4953	3.63828	541.401	3.63828	733.647	3.63828	61.245	--	--
3.64019	181.34	3.64019	49.9182	3.64019	539.888	3.64019	732.486	3.64019	62.4003	--	--
3.6421	185.338	3.6421	50.4681	3.6421	541.043	3.6421	736.667	3.6421	62.4362	--	--
3.64401	179.316	3.64401	50.5579	3.64401	541.141	3.64401	739.311	3.64401	61.7672	--	--
3.64591	179.269	3.64591	50.6683	3.64591	540.588	3.64591	735.49	3.64591	62.8593	--	--
3.64781	181.116	3.64781	50.6104	3.64781	541.421	3.64781	729.752	3.64781	61.9988	--	--
3.64971	183.247	3.64971	50.4306	3.64971	541.168	3.64971	730.497	3.64971	62.0795	--	--
3.65161	178.708	3.65161	50.2359	3.65161	536.115	3.65161	731.393	3.65161	61.8575	--	--
3.6535	182.432	3.6535	50.4939	3.6535	536.1	3.6535	733.14	3.6535	62.7511	--	--
3.65539	178.642	3.65539	49.9914	3.65539	535.824	3.65539	734.584	3.65539	60.1027	--	--
3.65727	176.697	3.65727	49.8094	3.65727	538.031	3.65727	732.633	3.65727	61.6126	--	--
3.65916	179.371	3.65916	50.0204	3.65916	536.819	3.65916	735.628	3.65916	61.6519	--	--
3.66104	177.672	3.66104	50.148	3.66104	537.704	3.66104	733.815	3.66104	63.8311	--	--
3.66292	174.587	3.66292	49.9256	3.66292	534.534	3.66292	731.397	3.66292	61.0931	--	--
3.66479	174.54	3.66479	49.5995	3.66479	532.524	3.66479	725.315	3.66479	62.4723	--	--
3.66666	180.367	3.66666	49.5667	3.66666	533.151	3.66666	728.847	3.66666	63.0219	--	--
3.66853	178.652	3.66853	49.7381	3.66853	533.514	3.66853	727.654	3.66853	61.2954	--	--
3.6704	176.07	3.6704	49.8237	3.6704	531.59	3.6704	723.895	3.6704	58.668	--	--
3.67226	176.645	3.67226	49.3196	3.67226	531.907	3.67226	729.199	3.67226	61.3107	--	--
3.67412	173.948	3.67412	49.3083	3.67412	530.348	3.67412	730.523	3.67412	60.8535	--	--
3.67598	168.181	3.67598	49.3831	3.67598	528.098	3.67598	727.925	3.67598	59.5683	--	--
3.67784	173.272	3.67784	49.2559	3.67784	526.891	3.67784	725.381	3.67784	61.056	--	--
3.67969	173.711	3.67969	49.4709	3.67969	526.106	3.67969	725.125	3.67969	59.3146	--	--
3.68154	182.269	3.68154	49.2013	3.68154	528.392	3.68154	728.999	3.68154	61.6625	--	--
3.68339	168.982	3.68339	48.8967	3.68339	526.421	3.68339	728.495	3.68339	59.8103	--	--
3.68523	177.738	3.68523	48.9913	3.68523	529.501	3.68523	730.391	3.68523	60.4778	--	--
3.68707	180.524	3.68707	49.2987	3.68707	527.01	3.68707	723.528	3.68707	61.0164	--	--
3.68891	170.997	3.68891	49.0328	3.68891	527.803	3.68891	727.817	3.68891	60.7291	--	--
3.69075	173.152	3.69075	48.7914	3.69075	525.495	3.69075	727.303	3.69075	62.0105	--	--
3.69258	175.716	3.69258	49.2493	3.69258	527.912	3.69258	721.044	3.69258	60.3056	--	--
3.69441	175.276	3.69441	49.0834	3.69441	525.811	3.69441	729.27	3.69441	59.6801	--	--
3.69624	171.395	3.69624	48.8241	3.69624	524.881	3.69624	719.556	3.69624	61.0603	--	--
3.69806	165.458	3.69806	48.9856	3.69806	527.286	3.69806	724.644	3.69806	60.967	--	--
3.69988	166.955	3.69988	48.3434	3.69988	520.783	3.69988	716.102	3.69988	60.0436	--	--
3.7017	172.311	3.7017	48.5014	3.7017	521.65	3.7017	718.706	3.7017	58.6985	--	--
3.70352	166.888	3.70352	48.2711	3.70352	519.1	3.70352	714.894	3.70352	58.0576	--	--
3.70533	171.115	3.70533	48.3092	3.70533	519.925	3.70533	722.943	3.70533	59.2815	--	--
3.70714	167.366	3.70714	48.2226	3.70714	522.165	3.70714	715.638	3.70714	59.8633	--	--
3.70895	173.404	3.70895	48.5253	3.70895	522.217	3.70895	718.929	3.70895	59.9724	--	--
3.71076	172.009	3.71076	48.0677	3.71076	516.736	3.71076	719.822	3.71076	59.3841	--	--
3.71256	166.433	3.71256	48.0825	3.71256	521.14	3.71256	718.11	3.71256	59.5557	--	--
3.71436	166.538	3.71436	48.2265	3.71436	520.102	3.71436	719.595	3.71436	58.3524	--	--
3.71616	163.482	3.71616	47.8381	3.71616	517.621	3.71616	726.653	3.71616	60.557	--	--
3.71795	169.02	3.71795	47.9683	3.71795	519.169	3.71795	718.526	3.71795	59.0677	--	--
3.71975	169.928	3.71975	47.5598	3.71975	519.852	3.71975	720.393	3.71975	60.0911	--	--
3.72154	164.627	3.72154	47.7687	3.72154	518.531	3.72154	722.971	3.72154	59.5498	--	--
3.72332	170.985	3.72332	47.488	3.72332	518.59	3.72332	717.289	3.72332	56.8287	--	--
3.72511	162.214	3.72511	47.8041	3.72511	516.46	3.72511	715.097	3.72511	58.2787	--	--
3.72689	171.862	3.72689	47.2942	3.72689	516.724	3.72689	718.001	3.72689	57.9054	--	--
3.72867	161.509	3.72867	47.4897	3.72867	515.539	3.72867	721.386	3.72867	57.5924	--	--
3.73044	167.053	3.73044	47.6628	3.73044	514.838	3.73044	716.738	3.73044	60.486	--	--
3.73222	159.943	3.73222	47.3496	3.73222	515.527	3.73222	713.597	3.73222	56.9432	--	--
3.73399	164.759	3.73399	47.4226	3.73399	515.323	3.73399	719.425	3.73399	57.2359	--	--
3.73576	164.03	3.73576	47.0768	3.73576	510.66	3.73576	723.454	3.73576	58.8884	--	--
3.73752	165.099	3.73752	47.0781	3.73752	511.709	3.73752	718.584	3.73752	57.7411	--	--
3.73928	160.088	3.73928	47.021	3.73928	509.304	3.73928	711.543	3.73928	58.193	--	--
3.74104	160.175	3.74104	46.9563	3.74104	512.408	3.74104	712.852	3.74104	58.2928	--	--
3.7428	159.505	3.7428	46.9763	3.7428	509.804	3.7428	717.473	3.7428	59.1327	--	--
3.74456	159.335	3.74456	46.8474	3.74456	508.03	3.74456	710.683	3.74456	57.2192	--	--
3.74631	166.63	3.74631	46.9671	3.74631	510.88	3.74631	720.91	3.74631	57.1084	--	--
3.74806	156.428	3.74806	46.5472	3.74806	508.151	3.74806	711.122	3.74806	57.0272	--	--
3.74981	165.57	3.74981	46.6217	3.74981	503.629	3.74981	715.901	3.74981	58.9581	--	--
3.75155	157.876	3.75155	46.448	3.75155	506.266	3.75155	710.406	3.75155	57.4118	--	--
3.75329	154.008	3.75329	46.1491	3.75329	507.722	3.75329	707.383	3.75329	58.5104	--	--
3.75503	162.804	3.75503	46.7552	3.75503	501.549	3.75503	711.959	3.75503	57.9451	--	--
3.75677	157.833	3.75677	46.2981	3.75677	505.853	3.75677	707.399	3.75677	56.1507	--	--
3.7585	157.168	3.7585	46.0922	3.7585	504.951	3.7585	703.173	3.7585	57.2316	--	--
3.76024	163.706	3.76024	46.3232	3.76024	504.778	3.76024	709.923	3.76024	58.8141	--	--
3.76197	157.952	3.76197	46.278	3.76197	503.221	3.76197	708.582	3.76197	58.2489	--	--
3.76369	156.163	3.76369	46.1044	3.76369	495.21	3.76369	705.759	3.76369	58.6991	--	--
3.76542	152.673	3.76542	46.2819	3.76542	502.646	3.76542	708.488	3.76542	57.1168	--	--
3.76714	157.883	3.76714	45.8488	3.76714	497.468	3.76714	710.237	3.76714	58.7153	--	--
3.76886	154.349	3.76886	45.897	3.76886	496.682	3.76886	703.086	3.76886	57.2661	--	--
3.77057	158.399	3.77057	45.807	3.77057	500.462	3.77057	706.596	3.77057	59.0205	--	--
3.77229	157.33	3.77229	45.5198	3.77229	497.184	3.77229	702.529	3.77229	60.4425	--	--
3.774	149.999	3.774	46.3546	3.774	502.804	3.774	708.361	3.774	58.2902	--	--
3.77571	153.122	3.77571	45.9578	3.77571	498.489	3.77571	708.847	3.77571	57.1139	--	--
3.77741	155.605	3.77741	45.1936	3.77741	498.013	3.77741	708.579	3.77741	57.316	--	--
3.77912	159.578	3.77912	45.3426	3.77912	498.692	3.77912	703.389	3.77912	58.4448	--	--
3.78082	154.375	3.78082	45.0043	3.78082	499.878	3.78082	702.666	3.78082	57.5695	--	--
3.78252	151.171	3.78252	45.7117	3.78252	498.77	3.78252	704.891	3.78252	58.9057	--	--
3.78421	148.925	3.78421	44.9472	3.78421	493.406	3.78421	706.42	3.78421	57.5364	--	--
3.78591	156.622	3.78591	45.5083	3.78591	493.6	3.78591	704.899	3.78591	58.2684	--	--
3.7876	149.102	3.7876	45.4457	3.7876	496.467	3.7876	713.186	3.7876	57.4141	--	--
3.78929	155.574	3.78929	45.0934	3.78929	496.194	3.78929	710.403	3.78929	58.617	--	--
3.79097	160.429	3.79097	44.9834	3.79097	488.491	3.79097	711.128	3.79097	59.0094	--	--
3.79266	152.296	3.79266	44.9459	3.79266	495.556	3.79266	709.975	3.79266	57.8809	--	--
3.79434	152.579	3.79434	44.8065	3.79434	489.797	3.79434	703.674	3.79434	58.0478	--	--
3.79602	150.736	3.79602	45.0649	3.79602	488.946	3.79602	706.933	3.79602	59.1832	--	--
3.79769	154.23	3.79769	44.9325	3.79769	489.166	3.79769	708.746	3.79769	59.3439	--	--
3.79937	145.783	3.79937	44.3133	3.79937	492.078	3.79937	710.567	3.79937	58.8438	--	--
3.80104	151.193	3.80104	44.4493	3.80104	486.571	3.80104	711.036	3.80104	61.0741	--	--
3.80271	151.62	3.80271	44.3263	3.80271	488.237	3.80271	712.134	3.80271	61.0683	--	--
3.80437	151.407	3.80437	44.67	3.80437	488.867	3.80437	709.821	3.80437	62.1026	--	--
3.80604	150.359	3.80604	44.3387	3.80604	490.955	3.80604	709.139	3.80604	59.5246	--	--
3.8077	152.51	3.8077	44.4015	3.8077	489.386	3.8077	708.81	3.8077	61.3647	--	--
3.80936	150.74	3.80936	44.1497	3.80936	486.089	3.80936	708.769	3.80936	59.327	--	--
3.81102	140.033	3.81102	44.2779	3.81102	484.714	3.81102	708.915	3.81102	59.3858	--	--
3.81267	149.263	3.81267	44.1054	3.81267	491.036	3.81267	712.625	3.81267	59.0004	--	--
3.81432	143.721	3.81432	44.137	3.81432	481.852	3.81432	702.018	3.81432	59.2384	--	--
3.81597	144.352	3.81597	44.4304	3.81597	484.675	3.81597	707.803	3.81597	60.3793	--	--
3.81762	151.902	3.81762	43.9149	3.81762	483.794	3.81762	709.488	3.81762	60.6813	--	--
3.81926	143.831	3.81926	43.9957	3.81926	482.027	3.81926	710.655	3.81926	59.4022	--	--
3.82091	142.573	3.82091	43.4464	3.82091	478.794	3.82091	712.719	3.82091	61.3556	--	--
3.82254	147.162	3.82254	43.47	3.82254	480.161	3.82254	708.853	3.82254	61.2126	--	--
3.82418	148.475	3.82418	43.5767	3.82418	481.714	3.82418	715.28	3.82418	60.4126	--	--
3.82582	142.89	3.82582	43.6603	3.82582	477.081	3.82582	716.886	3.82582	60.6382	--	--
3.82745	143.408	3.82745	43.632	3.82745	478.936	3.82745	715.082	3.82745	59.8903	--	--
3.82908	145.737	3.82908	43.3919	3.82908	481.586	3.82908	714.565	3.82908	59.4719	--	--
3.83071	144.475	3.83071	43.9149	3.83071	482.237	3.83071	722.557	3.83071	58.6589	--	--
3.83233	143.116	3.83233	43.4825	3.83233	479.335	3.83233	718.831	3.83233	59.1474	--	--
3.83396	141.282	3.83396	43.0632	3.83396	475.72	3.83396	716.771	3.83396	55.6279	--	--
3.83558	140.711	3.83558	43.1249	3.83558	477.015	3.83558	719.078	3.83558	59.9714	--	--
3.8372	135.227	3.8372	43.575	3.8372	478.316	3.8372	726.154	3.8372	57.0079	--	--
3.83881	146.319	3.83881	43.2622	3.83881	475.734	3.83881	725.106	3.83881	57.3816	--	--
3.84043	137.831	3.84043	42.8692	3.84043	475.485	3.84043	720.864	3.84043	59.0906	--	--
3.84204	141.519	3.84204	43.0955	3.84204	471.993	3.84204	718.624	3.84204	57.3875	--	--
3.84365	139.32	3.84365	42.7159	3.84365	476.024	3.84365	712.982	3.84365	58.6544	--	--
3.84525	140.513	3.84525	42.2932	3.84525	469.583	3.84525	709.223	3.84525	59.1343	--	--
3.84686	139.545	3.84686	42.7239	3.84686	468.122	3.84686	710.506	3.84686	59.5164	--	--
3.84846	139.695	3.84846	42.9558	3.84846	473.986	3.84846	711.856	3.84846	57.2576	--	--
3.85006	146.282	3.85006	42.8825	3.85006	472.531	3.85006	705.581	3.85006	58.7901	--	--
3.85166	145.474	3.85166	42.4301	3.85166	472.014	3.85166	704.462	3.85166	59.3177	--	--
3.85325	142.822	3.85325	42.8919	3.85325	472.618	3.85325	705.234	3.85325	58.4601	--	--
3.85484	147.322	3.85484	42.9046	3.85484	469.469	3.85484	709.68	3.85484	59.759	--	--
3.85643	143.314	3.85643	42.7304	3.85643	471.475	3.85643	708.179	3.85643	59.5482	--	--
3.85802	135.477	3.85802	42.4036	3.85802	471.493	3.85802	699.53	3.85802	58.7379	--	--
3.85961	137.528	3.85961	42.3927	3.85961	470.972	3.85961	712.342	3.85961	56.8695	--	--
3.86119	132.943	3.86119	42.458	3.86119	469.3	3.86119	698.063	3.86119	59.0607	--	--
3.86277	137.178	3.86277	42.478	3.86277	473.119	3.86277	697.807	3.86277	59.0648	--	--
3.86435	142.99	3.86435	42.2033	3.86435	471.924	3.86435	707.29	3.86435	59.3017	--	--
3.86593	138.465	3.86593	42.4512	3.86593	465.617	3.86593	702.302	3.86593	56.8425	--	--
3.8675	133.117	3.8675	41.8134	3.8675	467.578	3.8675	698.936	3.8675	55.567	--	--
3.86907	135.868	3.86907	42.1761	3.86907	465.242	3.86907	704.499	3.86907	57.8687	--	--
3.87064	139.654	3.87064	41.8999	3.87064	462.666	3.87064	705.571	3.87064	57.6705	--	--
3.87221	136.632	3.87221	42.301	3.87221	467.463	3.87221	703.059	3.87221	57.69	--	--
3.87378	134.47	3.87378	42.1926	3.87378	465.852	3.87378	706.541	3.87378	57.1643	--	--
3.87534	132.623	3.87534	41.9252	3.87534	459.827	3.87534	706.772	3.87534	57.4271	--	--
3.8769	133.192	3.8769	41.8624	3.8769	461.563	3.8769	707.725	3.8769	56.6422	--	--
3.87846	135.018	3.87846	41.4945	3.87846	464.998	3.87846	708.895	3.87846	56.139	--	--
3.88002	131.082	3.88002	41.5708	3.88002	457.742	3.88002	709.06	3.88002	56.0243	--	--
3.88157	131.362	3.88157	41.7632	3.88157	461.549	3.88157	708.158	3.88157	55.4832	--	--
3.88312	131.914	3.88312	41.9816	3.88312	462.568	3.88312	714.102	3.88312	53.3723	--	--
3.88467	129.528	3.88467	41.6323	3.88467	459.947	3.88467	712.616	3.88467	53.6084	--	--
3.88622	136.441	3.88622	41.0355	3.88622	457.731	3.88622	714.807	3.88622	55.0121	--	--
3.88776	125.754	3.88776	41.1617	3.88776	458.033	3.88776	707.219	3.88776	55.1509	--	--
3.88931	130.067	3.88931	40.9957	3.88931	460.01	3.88931	707.708	3.88931	52.995	--	--
3.89085	132.597	3.89085	41.2413	3.89085	459.196	3.89085	707.065	3.89085	52.0246	--	--
3.89238	139.128	3.89238	41.2634	3.89238	455.343	3.89238	707.765	3.89238	52.674	--	--
3.89392	135.024	3.89392	41.3435	3.89392	459.809	3.89392	703.503	3.89392	52.7594	--	--
3.89546	131.811	3.89546	41.2149	3.89546	456.572	3.89546	702.947	3.89546	53.032	--	--
3.89699	130.224	3.89699	41.0159	3.89699	456.496	3.89699	701.611	3.89699	54.5011	--	--
3.89852	132.12	3.89852	41.0306	3.89852	456.624	3.89852	694.816	3.89852	50.4883	--	--
3.90004	127.862	3.90004	40.9989	3.90004	453.383	3.90004	700.033	3.90004	51.8303	--	--
3.90157	126.945	3.90157	40.9731	3.90157	451.074	3.90157	693.038	3.90157	51.1822	--	--
3.90309	133.35	3.90309	40.6493	3.90309	455.399	3.90309	690.889	3.90309	53.4487	--	--
3.90461	131.344	3.90461	41.1988	3.90461	451.348	3.90461	684.255	3.90461	51.8105	--	--
3.90613	131.231	3.90613	40.7152	3.90613	452.898	3.90613	685.096	3.90613	49.9188	--	--
3.90765	135.489	3.90765	40.3158	3.90765	448.174	3.90765	685.117	3.90765	51.9676	--	--
3.90916	128.569	3.90916	40.6369	3.90916	452.493	3.90916	683.289	3.90916	50.3799	--	--
3.91067	122.971	3.91067	40.3996	3.91067	448.482	3.91067	678.306	3.91067	49.965	--	--
3.91218	123.653	3.91218	40.1858	3.91218	447.942	3.91218	681.901	3.91218	50.17	--	--
3.91369	127.58	3.91369	40.4691	3.91369	450.976	3.91369	675.904	3.91369	50.9109	--	--
3.9152	128.358	3.9152	40.0458	3.9152	446.581	3.9152	679.928	3.9152	50.7523	--	--
3.9167	126.708	3.9167	40.6972	3.9167	447.631	3.9167	679.856	3.9167	50.1579	--	--
3.9182	125.847	3.9182	40.0202	3.9182	445.829	3.9182	679.245	3.9182	49.9724	--	--
3.9197	130.155	3.9197	40.0088	3.9197	448.561	3.9197	676.61	3.9197	50.6195	--	--
3.9212	126.014	3.9212	40.1042	3.9212	449.255	3.9212	678.608	3.9212	48.7966	--	--
3.92269	124.469	3.92269	39.92	3.92269	446.308	3.92269	666.541	3.92269	48.0827	--	--
3.92419	125.226	3.92419	40.0812	3.92419	448.771	3.92419	675.246	3.92419	49.1365	--	--
3.92568	126.953	3.92568	39.9098	3.92568	444.824	3.92568	667.335	3.92568	48.7836	--	--
3.92717	118.348	3.92717	39.7702	3.92717	444.89	3.92717	675.315	3.92717	49.9831	--	--
3.92865	126.405	3.92865	39.5398	3.92865	446.325	3.92865	666.816	3.92865	50.1949	--	--
3.93014	128.439	3.93014	40.0266	3.93014	445.796	3.93014	678.739	3.93014	48.4212	--	--
3.93162	127.925	3.93162	39.602	3.93162	446.166	3.93162	672.167	3.93162	49.1882	--	--
3.9331	124.814	3.9331	39.6715	3.9331	438.679	3.9331	663.481	3.9331	47.2206	--	--
3.93458	117.495	3.93458	39.4536	3.93458	441.152	3.93458	665.464	3.93458	48.2846	--	--
3.93605	117.016	3.93605	38.9991	3.93605	441.825	3.93605	663.501	3.93605	48.4035	--	--
3.93753	124.73	3.93753	39.4778	3.93753	440.29	3.93753	670.17	3.93753	49.7306	--	--
3.939	125.951	3.939	39.6395	3.939	441.258	3.939	667.381	3.939	50.1393	--	--
3.94047	125.276	3.94047	39.5898	3.94047	440.6	3.94047	674.163	3.94047	48.2285	--	--
3.94194	119.984	3.94194	39.6558	3.94194	437.106	3.94194	666.824	3.94194	45.7356	--	--
3.9434	117.021	3.9434	39.3955	3.9434	432.464	3.9434	665.103	3.9434	46.5595	--	--
3.94487	119.494	3.94487	38.9298	3.94487	434.231	3.94487	666.574	3.94487	48.3515	--	--
3.94633	117.81	3.94633	39.2561	3.94633	439.136	3.94633	663.015	3.94633	46.2197	--	--
3.94779	122.593	3.94779	38.8801	3.94779	438.409	3.94779	670.059	3.94779	49.234	--	--
3.94924	118.364	3.94924	38.6969	3.94924	433.56	3.94924	660.984	3.94924	47.8198	--	--
3.9507	120.869	3.9507	38.8942	3.9507	432.946	3.9507	665.605	3.9507	46.615	--	--
3.95215	119.197	3.95215	38.7794	3.95215	435.218	3.95215	665.931	3.95215	48.963	--	--
3.9536	121.94	3.9536	38.9127	3.9536	438.884	3.9536	662.84	3.9536	47.6894	--	--
3.95505	121.75	3.95505	38.974	3.95505	437.161	3.95505	662.166	3.95505	46.4811	--	--
3.9565	121.022	3.9565	38.6254	3.9565	435.998	3.9565	662.495	3.9565	46.554	--	--
3.95794	114.995	3.95794	38.8937	3.95794	435.481	3.95794	654.856	3.95794	46.6093	--	--
3.95939	120.765	3.95939	38.4791	3.95939	432.904	3.95939	657.5	3.95939	47.3872	--	--
3.96083	117.505	3.96083	38.5139	3.96083	430.872	3.96083	664.302	3.96083	45.3805	--	--
3.96227	125.703	3.96227	38.1975	3.96227	432.263	3.96227	668.336	3.96227	47.0607	--	--
3.9637	119.379	3.9637	38.1097	3.9637	432.769	3.9637	657.734	3.9637	44.8464	--	--
3.96514	119.343	3.96514	38.1777	3.96514	432.361	3.96514	657.892	3.96514	43.7846	--	--
3.96657	121.79	3.96657	38.5265	3.96657	430.357	3.96657	656.089	3.96657	46.6873	--	--
3.968	116.723	3.968	38.1608	3.968	431.282	3.968	662.713	3.968	45.8021	--	--
3.96943	122.167	3.96943	37.6767	3.96943	429.335	3.96943	658.072	3.96943	47.5903	--	--
3.97086	120.225	3.97086	37.8898	3.97086	427.998	3.97086	659.357	3.97086	46.7646	--	--
3.97228	118.347	3.97228	37.9145	3.97228	429.466	3.97228	654.358	3.97228	46.3717	--	--
3.97371	116.075	3.97371	38.1892	3.97371	428.467	3.97371	653.394	3.97371	46.5834	--	--
3.97513	114.698	3.97513	37.8158	3.97513	428.711	3.97513	656.83	3.97513	46.1231	--	--
3.97654	115.204	3.97654	37.6146	3.97654	427.128	3.97654	653.377	3.97654	46.3798	--	--
3.97796	118.823	3.97796	37.8648	3.97796	425.662	3.97796	655.283	3.97796	47.7121	--	--
3.97938	115.167	3.97938	38.0183	3.97938	427.462	3.97938	654.405	3.97938	44.8132	--	--
3.98079	118.282	3.98079	37.8008	3.98079	426.294	3.98079	646.93	3.98079	44.62	--	--
3.9822	112.599	3.9822	37.6357	3.9822	422.888	3.9822	650.426	3.9822	45.1214	--	--
3.98361	114.963	3.98361	37.5506	3.98361	429.253	3.98361	649.066	3.98361	46.3936	--	--
3.98502	120.496	3.98502	37.6332	3.98502	424.909	3.98502	648.925	3.98502	45.3074	--	--
3.98642	117.331	3.98642	37.2949	3.98642	425.394	3.98642	648.467	3.98642	44.9459	--	--
3.98782	113.675	3.98782	37.3289	3.98782	423.683	3.98782	648.952	3.98782	42.8144	--	--
3.98922	111.748	3.98922	37.4813	3.98922	422.829	3.98922	649.981	3.98922	43.264	--	--
3.99062	112.168	3.99062	37.378	3.99062	425.988	3.99062	648.644	3.99062	44.9795	--	--
3.99202	110.701	3.99202	37.2935	3.99202	422.333	3.99202	648.375	3.99202	44.4323	--	--
3.99342	109.241	3.99342	37.0575	3.99342	422.199	3.99342	638.163	3.99342	43.8157	--	--
3.99481	108.627	3.99481	37.0774	3.99481	420.9	3.99481	644.381	3.99481	44.6634	--	--
3.9962	114.484	3.9962	36.8982	3.9962	418.23	3.9962	641.532	3.9962	46.3595	--	--
3.99759	110.517	3.99759	36.7707	3.99759	420.642	3.99759	638.387	3.99759	44.3641	--	--
3.99898	112.222	3.99898	36.7126	3.99898	421.156	3.99898	635.188	3.99898	44.9778	--	--
4.00036	116.893	4.00036	37.3046	4.00036	419.898	4.00036	637.228	4.00036	43.6273	--	--
4.00175	117.806	4.00175	37.296	4.00175	416.144	4.00175	638.169	4.00175	44.6864	--	--
4.00313	104.027	4.00313	36.9935	4.00313	418.962	4.00313	631.514	4.00313	43.8925	--	--
4.00451	114.531	4.00451	37.4539	4.00451	417.048	4.00451	638.201	4.00451	44.6804	--	--
4.00589	117.946	4.00589	37.1154	4.00589	413.288	4.00589	626.807	4.00589	45.2771	--	--
4.00726	108.732	4.00726	36.9943	4.00726	416.079	4.00726	631.843	4.00726	44.3212	--	--
4.00863	108.555	4.00863	36.4891	4.00863	418.467	4.00863	638.264	4.00863	42.718	--	--
4.01001	113.827	4.01001	37.0525	4.01001	415.003	4.01001	632.617	4.01001	41.9307	--	--
4.01138	110.686	4.01138	36.4873	4.01138	415.886	4.01138	628.656	4.01138	43.6307	--	--
4.01275	108.83	4.01275	36.7955	4.01275	416.238	4.01275	632.845	4.01275	43.7008	--	--
4.01411	104.385	4.01411	36.9388	4.01411	414.433	4.01411	628.69	4.01411	43.0803	--	--
4.01548	120.095	4.01548	36.6379	4.01548	411.579	4.01548	626.747	4.01548	44.5584	--	--
4.01684	109.157	4.01684	36.9067	4.01684	417.189	4.01684	630.28	4.01684	43.3562	--	--
4.0182	107.736	4.0182	36.231	4.0182	412.588	4.0182	636.112	4.0182	43.3544	--	--
4.01956	106.476	4.01956	36.1875	4.01956	410.401	4.01956	635.275	4.01956	44.9555	--	--
4.02091	107.331	4.02091	36.3154	4.02091	412.437	4.02091	628.616	4.02091	41.694	--	--
4.02227	104.857	4.02227	36.211	4.02227	409.076	4.02227	635.356	4.02227	43.883	--	--
4.02362	99.3223	4.02362	36.0984	4.02362	410.931	4.02362	619.016	4.02362	44.5985	--	--
4.02497	106.242	4.02497	35.7194	4.02497	403.847	4.02497	627.179	4.02497	43.4635	--	--
4.02632	102.386	4.02632	35.579	4.02632	405.466	4.02632	627.304	4.02632	41.2539	--	--
4.02767	107.328	4.02767	36.1227	4.02767	407.977	4.02767	628.84	4.02767	45.0965	--	--
4.02902	100.766	4.02902	35.6115	4.02902	411.173	4.02902	621.405	4.02902	46.0069	--	--
4.03036	106.435	4.03036	36.144	4.03036	406.013	4.03036	633.158	4.03036	42.5291	--	--
4.0317	110.325	4.0317	35.9953	4.0317	404.484	4.0317	620.378	4.0317	42.8265	--	--
4.03304	110.365	4.03304	36.3102	4.03304	408.746	4.03304	626.206	4.03304	44.5689	--	--
4.03438	106.157	4.03438	36.4919	4.03438	406.017	4.03438	623.652	4.03438	42.2381	--	--
4.03572	100.393	4.03572	36.5857	4.03572	406.901	4.03572	631.733	4.03572	43.2707	--	--
4.03705	102.888	4.03705	35.983	4.03705	412.779	4.03705	628.308	4.03705	43.4937	--	--
4.03839	108.374	4.03839	35.1177	4.03839	401.063	4.03839	619.278	4.03839	43.1347	--	--
4.03972	103.806	4.03972	36.0999	4.03972	406.995	4.03972	618.95	4.03972	42.2553	--	--
4.04105	98.1725	4.04105	35.2285	4.04105	403.881	4.04105	624.365	4.04105	41.5349	--	--
4.04237	106.689	4.04237	35.4473	4.04237	402.433	4.04237	607.971	4.04237	44.0009	--	--
4.0437	103.652	4.0437	35.575	4.0437	407.674	4.0437	620.774	4.0437	38.8667	--	--
4.04502	109.065	4.04502	35.5578	4.04502	403.068	4.04502	617.202	4.04502	46.1246	--	--
4.04634	115.896	4.04634	35.525	4.04634	400.538	4.04634	619.212	4.04634	42.4104	--	--
4.04766	102.418	4.04766	35.8955	4.04766	401.108	4.04766	609.212	4.04766	43.3489	--	--
4.04898	106.063	4.04898	35.5044	4.04898	401.374	4.04898	626.977	4.04898	40.8675	--	--
4.0503	105.22	4.0503	35.1669	4.0503	403.327	4.0503	609.439	4.0503	46.4489	--	--
4.05161	108.086	4.05161	34.9764	4.05161	404.012	4.05161	607.58	4.05161	43.2791	--	--
4.05293	106.67	4.05293	34.819	4.05293	406.727	4.05293	619.39	4.05293	43.8658	--	--
4.05424	102.451	4.05424	35.5887	4.05424	398.619	4.05424	611.888	4.05424	41.9839	--	--
4.05555	112.099	4.05555	35.2706	4.05555	397.682	4.05555	612.341	4.05555	41.1331	--	--
4.05685	108.968	4.05685	34.8729	4.05685	398.864	4.05685	612.265	4.05685	44.1231	--	--
4.05816	104.031	4.05816	35.0323	4.05816	395.069	4.05816	612.596	4.05816	44.5402	--	--
4.05946	92.4913	4.05946	34.5686	4.05946	403.763	4.05946	614.804	4.05946	41.9746	--	--
4.06076	104.652	4.06076	34.8448	4.06076	398.537	4.06076	612.196	4.06076	43.8154	--	--
4.06206	105.379	4.06206	35.7449	4.06206	396.353	4.06206	603.923	4.06206	41.3852	--	--
4.06336	100.846	4.06336	34.7027	4.06336	396.75	4.06336	604.1	4.06336	41.0641	--	--
4.06466	97.4643	4.06466	34.8189	4.06466	393.664	4.06466	602.686	4.06466	40.4422	--	--
4.06596	105.332	4.06596	34.547	4.06596	393.45	4.06596	600.101	4.06596	45.2009	--	--
4.06725	108.96	4.06725	34.9545	4.06725	395.31	4.06725	608.982	4.06725	42.5414	--	--
4.06854	99.918	4.06854	34.2125	4.06854	389.502	4.06854	603.989	4.06854	41.257	--	--
4.06983	101.857	4.06983	34.3905	4.06983	393.334	4.06983	603.673	4.06983	41.7426	--	--
4.07112	98.2156	4.07112	34.5724	4.07112	394.789	4.07112	617.56	4.07112	39.267	--	--
4.0724	99.5624	4.0724	34.2856	4.0724	389.379	4.0724	613.283	4.0724	41.9202	--	--
4.07369	102.191	4.07369	35.5225	4.07369	392.858	4.07369	607.575	4.07369	44.3797	--	--
4.07497	101.751	4.07497	33.8843	4.07497	397.193	4.07497	610.536	4.07497	42.2505	--	--
4.07625	111.301	4.07625	34.8863	4.07625	390.577	4.07625	601.059	4.07625	42.1794	--	--
4.07753	109.641	4.07753	33.842	4.07753	389.657	4.07753	597.115	4.07753	41.241	--	--
4.07881	96.8986	4.07881	33.5239	4.07881	388.49	4.07881	604.803	4.07881	42.3476	--	--
4.08008	100.929	4.08008	34.9401	4.08008	393.079	4.08008	603.541	4.08008	40.797	--	--
4.08136	95.6943	4.08136	33.4847	4.08136	392.534	4.08136	593.518	4.08136	43.2637	--	--
4.08263	90.6681	4.08263	33.925	4.08263	388.835	4.08263	604.207	4.08263	38.7517	--	--
4.0839	92.4335	4.0839	34.4721	4.0839	399.26	4.0839	596.925	4.0839	42.5299	--	--
4.08517	105.211	4.08517	34.3865	4.08517	390.861	4.08517	602.881	4.08517	37.1495	--	--
4.08644	94.94	4.08644	34.5876	4.08644	385.392	4.08644	605.289	4.08644	43.8877	--	--
4.0877	99.9203	4.0877	34.471	4.0877	391.851	4.0877	589.389	4.0877	43.7525	--	--
4.08897	104.358	4.08897	34.1021	4.08897	382.26	4.08897	605.735	4.08897	39.4947	--	--
4.09023	103.356	4.09023	34.2333	4.09023	384.77	4.09023	600.222	4.09023	41.7139	--	--
4.09149	96.7457	4.09149	33.7123	4.09149	391.479	4.09149	601.349	4.09149	37.9124	--	--
4.09275	104.043	4.09275	33.7152	4.09275	384.392	4.09275	603.716	4.09275	44.9129	--	--
4.094	94.3008	4.094	34.0663	4.094	387.743	4.094	611.428	4.094	39.2482	--	--
4.09526	98.4183	4.09526	33.7329	4.09526	390.913	4.09526	604.529	4.09526	37.6363	--	--
4.09651	110.834	4.09651	34.1885	4.09651	387.771	4.09651	603.975	4.09651	40.0723	--	--
4.09777	102.849	4.09777	33.5001	4.09777	381.062	4.09777	601.257	4.09777	43.2382	--	--
4.09902	103.562	4.09902	33.5735	4.09902	391.213	4.09902	590.677	4.09902	39.9533	--	--
4.10026	90.1518	4.10026	32.81	4.10026	383.092	4.10026	599.481	4.10026	35.7395	--	--
4.10151	106.844	4.10151	34.3085	4.10151	386.802	4.10151	594.38	4.10151	43.1838	--	--
4.10276	110.622	4.10276	33.0292	4.10276	373.581	4.10276	594.216	4.10276	39.8938	--	--
4.104	97.4729	4.104	33.1665	4.104	385.706	4.104	595.271	4.104	38.819	--	--
4.10524	94.4664	4.10524	32.8187	4.10524	375.775	4.10524	587.448	4.10524	43.9649	--	--
4.10648	101.204	4.10648	33.1994	4.10648	372.865	4.10648	606.319	4.10648	38.3832	--	--
4.10772	101.77	4.10772	33.3866	4.10772	372.23	4.10772	584.984	4.10772	40.864	--	--
4.10896	107.421	4.10896	32.8085	4.10896	390.51	4.10896	605.161	4.10896	43.4834	--	--
4.11019	97.2205	4.11019	33.3967	4.11019	388.428	4.11019	594.63	4.11019	36.5722	--	--
4.11142	104.378	4.11142	33.1362	4.11142	387.245	4.11142	625.929	4.11142	42.1799	--	--
4.11266	87.4338	4.11266	33.5842	4.11266	374.695	4.11266	599.156	4.11266	47.639	--	--
4.11389	108.788	4.11389	31.4624	4.11389	377.941	4.11389	584.63	4.11389	41.3887	--	--
4.11512	89.363	4.11512	32.7639	4.11512	384.254	4.11512	587.758	4.11512	43.1712	--	--
4.11634	111.932	4.11634	33.85	4.11634	378.48	4.11634	619.311	4.11634	42.7411	--	--
4.11757	79.2222	4.11757	32.2057	4.11757	372.43	4.11757	602.933	4.11757	34.8095	--	--
4.11879	96.0468	4.11879	33.6728	4.11879	373.953	4.11879	617.385	4.11879	39.5235	--	--
4.12001	81.5165	4.12001	33.8496	4.12001	381.524	4.12001	592.653	4.12001	38.0738	--	--
4.12123	94.5585	4.12123	33.1937	4.12123	382.639	4.12123	607.408	4.12123	48.2134	--	--
4.12245	99.4397	4.12245	33.4984	4.12245	379.794	4.12245	608.582	4.12245	34.1566	--	--
4.12367	106.066	4.12367	32.0435	4.12367	380.888	4.12367	601.661	4.12367	39.0363	--	--
4.12488	116.561	4.12488	33.2334	4.12488	376.374	4.12488	624.837	4.12488	37.2456	--	--
4.1261	85.858	4.1261	33.1863	4.1261	378.265	4.1261	607.19	4.1261	37.8248	--	--
4.12731	103.289	4.12731	32.1498	4.12731	385.887	4.12731	625.3	4.12731	33.931	--	--
4.12852	107.388	4.12852	32.8506	4.12852	382.613	4.12852	618.395	4.12852	44.4318	--	--
4.12973	107.787	4.12973	31.0117	4.12973	374.862	4.12973	603.148	4.12973	43.5084	--	--
4.13094	98.1662	4.13094	33.3464	4.13094	383.128	4.13094	598.889	4.13094	32.1456	--	--
4.13214	83.5323	4.13214	32.5559	4.13214	377.255	4.13214	619.203	4.13214	32.2285	--	--
4.13335	79.758	4.13335	33.4872	4.13335	371.857	4.13335	611.27	4.13335	39.3689	--	--
4.13455	76.1475	4.13455	33.8951	4.13455	362.687	4.13455	639.178	4.13455	36.3484	--	--
4.13575	121.028	4.13575	31.7955	4.13575	374.639	4.13575	625.344	4.13575	38.1252	--	--
4.13695	91.3403	4.13695	31.2614	4.13695	375.136	4.13695	612.324	4.13695	36.2598	--	--
4.13815	91.0477	4.13815	33.6517	4.13815	372.847	4.13815	634.356	4.13815	42.5149	--	--
4.13934	89.8026	4.13934	34.5114	4.13934	385.925	4.13934	671.968	4.13934	47.5916	--	--
4.14054	84.4878	4.14054	32.8617	4.14054	375.499	4.14054	620.583	4.14054	41.0689	--	--
4.14173	92.8093	4.14173	32.9991	4.14173	366.939	4.14173	681.575	4.14173	33.3998	--	--
4.14292	93.8124	4.14292	33.4048	4.14292	365.629	4.14292	685.722	4.14292	39.3837	--	--
4.14411	83.7035	4.14411	32.831	4.14411	375.93	4.14411	704.887	4.14411	33.7755	--	--
4.1453	110.367	4.1453	32.559	4.1453	368.254	4.1453	691.326	4.1453	36.2676	--	--
4.14649	69.1233	4.14649	34.2768	4.14649	366.316	4.14649	720.034	4.14649	32.5412	--	--
4.14767	78.5546	4.14767	31.9972	4.14767	350.619	4.14767	690.017	4.14767	38.7247	--	--
4.14886	64.5088	4.14886	34.3142	4.14886	375.303	4.14886	709.69	4.14886	36.0191	--	--
4.15004	67.2769	4.15004	31.4664	4.15004	326.193	4.15004	690.591	4.15004	47.8256	--	--

## Sheet: Supplementary Fig. 1
Supplementary Fig.1a			Supplementary Fig.1b
Binding Energy(eV)	Intensity		Time(h)	Storage Modulus(Pa)	Loss Modulus(Pa)
740.08	33623		0.00556	38.2	4.16
739.98	33757.7		0.00833	38	3.73
739.88	33725.8		0.01111	38.5	4.74
739.78	33913.9		0.01389	38.7	4.31
739.68	33818.8		0.01667	38.6	4.66
739.58	33732.2		0.01944	37.9	3.98
739.48	33746.3		0.02222	38.2	4.54
739.38	33517.8		0.03056	38.2	3.77
739.28	34066.7		0.03333	38	4.05
739.18	33483.9		0.03611	38	4.06
739.08	34090.8		0.03889	37.9	4.09
738.98	33859.6		0.04167	38	4.12
738.88	33997.3		0.04444	37.8	4.08
738.78	34232.3		0.04722	37.9	4.1
738.68	34099.7		0.05	38	4.15
738.58	33713.1		0.05278	38	4.12
738.48	33684.5		0.05556	38	4.11
738.38	34001		0.05833	37.8	4.18
738.28	33406		0.06111	38.1	4.24
738.18	33852.7		0.06389	38	4.2
738.08	33912.2		0.06667	37.9	4.13
737.98	33765.6		0.06944	37.9	4.15
737.88	33796.5		0.07222	37.9	4.09
737.78	34398.6		0.075	37.9	4.08
737.68	33782.9		0.07778	37.9	4.12
737.58	33834.9		0.08056	37.9	4.14
737.48	33885.9		0.08333	37.9	4.1
737.38	34031.6		0.08611	37.8	4.15
737.28	33413.6		0.08889	37.9	4.08
737.18	34050		0.09167	37.8	4.13
737.08	34099.5		0.09444	37.9	4.02
736.98	33801.7		0.09722	37.9	4.12
736.88	34090.7		0.1	37.9	4.06
736.78	34044.9		0.10278	37.9	4.11
736.68	34275.7		0.10556	37.7	4.12
736.58	33513.8		0.10833	37.8	4.1
736.48	34169.7		0.11111	37.8	4.11
736.38	33736		0.11389	37.8	4.11
736.28	33864.7		0.11667	37.8	4.12
736.18	34332.7		0.11944	37.8	4.11
736.08	34265.6		0.12222	37.8	4.08
735.98	33751.7		0.125	37.7	4.15
735.88	33230.6		0.12778	37.7	4.09
735.78	34309.6		0.13056	37.7	4.1
735.68	34178.6		0.13333	37.7	4.09
735.58	33839.2		0.13611	37.7	4.06
735.48	34567.2		0.13889	37.8	4.13
735.38	33981.6		0.14167	37.6	4.07
735.28	34052.8		0.14444	37.7	4.05
735.18	34274.9		0.15	37.6	4.09
735.08	34441.9		0.15278	37.6	4.05
734.98	33854		0.15556	37.6	4.01
734.88	33914		0.15833	37.5	3.99
734.78	34602.4		0.16389	37.5	4.35
734.68	34075.3		0.16667	37.6	4.03
734.58	34072.6		0.16944	37.5	4.06
734.48	34132		0.17222	37.6	3.88
734.38	34273.7		0.175	37.6	3.98
734.28	34197.7		0.17778	37.6	4
734.18	34225.1		0.18056	37.7	3.67
734.08	34467		0.18333	37.6	4.02
733.98	34382.1		0.18611	37.5	3.96
733.88	34037.6		0.18889	38.3	3.59
733.78	34437.1		0.19167	37.5	4.02
733.68	34767		0.19444	37.6	3.92
733.58	34625.3		0.19722	37.4	3.88
733.48	34414.4		0.2	37.4	3.95
733.38	33931.6		0.20278	37.3	3.63
733.28	33893.6		0.20556	37.3	4.02
733.18	34196.8		0.20833	37.1	3.71
733.08	34010.9		0.21111	37.3	4.02
732.98	34887.2		0.21389	38.7	4.15
732.88	34352.3		0.21667	37.5	3.33
732.78	34545.8		0.21944	37.2	4.02
732.68	34291.9		0.22222	37.1	3.85
732.58	34402.5		0.225	37.4	3.58
732.48	34150.1		0.22778	37.3	3.75
732.38	34270.6		0.23056	37.3	3.78
732.28	34466.1		0.23333	37.1	3.8
732.18	34171.4		0.23611	37.1	3.84
732.08	34184.4		0.23889	37	3.63
731.98	34165.9		0.24167	37.1	3.74
731.88	34489.9		0.24444	37.1	3.67
731.78	34327.7		0.24722	36.9	3.73
731.68	34439.7		0.25	36.7	2.89
731.58	34073.9		0.25278	37	3.64
731.48	33983.2		0.25556	37	3.65
731.38	34168.6		0.25833	37.4	2.89
731.28	34270.2		0.26111	36.9	3.56
731.18	34009.8		0.26389	36.6	3.15
731.08	33989.4		0.26667	36.9	3.61
730.98	34411		0.26944	37.1	3.37
730.88	34268.5		0.27222	37.4	3.3
730.78	34612		0.275	37.4	3.43
730.68	34687.4		0.27778	36.7	3.5
730.58	34025.8		0.28056	36.8	3.6
730.48	34110.3		0.28333	36.7	3.33
730.38	34275.6		0.28611	36.8	3.19
730.28	34163.9		0.28889	36.6	3.53
730.18	33744.9		0.29167	36.7	3.08
730.08	34344.2		0.29444	36.7	3.17
729.98	34219.1		0.29722	37	3.61
729.88	34089.1		0.3	37	2.62
729.78	34785.5		0.30278	36.9	3.3
729.68	34510.1		0.30556	37	3.12
729.58	34337.2		0.30833	36.2	3.16
729.48	34688.9		0.31111	36.9	2.85
729.38	34620.3		0.31389	37	2.45
729.28	35090.8		0.31667	37.1	2.75
729.18	34143.9		0.31944	36.9	2.09
729.08	34552.5		0.32222	36.9	1.18
728.98	35001.4		0.325	36.5	1.71
728.88	34374.3		0.32778	37.6	1.2
728.78	34431.3		0.33056	37.1	1.4
728.68	34811		0.33333	37	1.13
728.58	34932		0.33611	37.2	0.772
728.48	34870.8		0.33889	37.2	0.651
728.38	34680.8		0.34167	37.3	0.173
728.28	34578.9		0.34444	37.4	0.281
728.18	35595.8		0.34722	37.9	0.813
728.08	35230.5		0.35	38.1	1.22
727.98	35519.7		0.35278	38.2	1.88
727.88	36188.7		0.35556	38.7	2.33
727.78	35526.6		0.35833	39.1	3.1
727.68	35211		0.36111	39.5	3.88
727.58	36124.4		0.36389	40.2	4.63
727.48	35983.5		0.36667	40.7	5.64
727.38	35728.6		0.36944	41.6	6.7
727.28	35386		0.37222	42.5	7.79
727.18	36165.5		0.375	43.6	9.07
727.08	36355.8		0.37778	44.8	10.4
726.98	35834.3		0.38056	46.3	11.9
726.88	36848.9		0.38333	48	13.5
726.78	36675.2		0.38611	50	15.3
726.68	36459.9		0.38889	52.2	17.1
726.58	36197.9		0.39167	54.9	19.1
726.48	36834.6		0.39444	57.8	21.3
726.38	36455.5		0.39722	61.1	23.6
726.28	36539.3		0.4	64.9	26
726.18	36852.5		0.40278	69.3	28.5
726.08	36804.8		0.40556	74	31.2
725.98	36827.9		0.40833	79.3	34.1
725.88	36608.7		0.41111	85.3	37.1
725.78	36666.7		0.41389	91.8	40.2
725.68	36446.4		0.41667	98.9	43.4
725.58	36975.2		0.41944	107	46.6
725.48	36636		0.42222	116	50.2
725.38	36816.1		0.425	125	53.7
725.28	36334		0.42778	135	57.4
725.18	35969.9		0.43056	146	61.1
725.08	35765.9		0.43333	158	65
724.98	35943.9		0.43611	171	69
724.88	35559.9		0.43889	185	73
724.78	35673.1		0.44167	200	77.1
724.68	35037.7		0.44444	215	81.3
724.58	34493.6		0.44722	232	85.7
724.48	34700.2		0.45	250	90
724.38	33627.5		0.45278	268	94.5
724.28	33975.2		0.45556	288	99
724.18	34529		0.45833	309	104
724.08	33790.3		0.46111	330	108
723.98	32926.6		0.46389	353	113
723.88	33362.3		0.46667	377	118
723.78	33386.2		0.46944	402	123
723.68	32850		0.47222	428	127
723.58	33424.2		0.475	455	132
723.48	32630.3		0.47778	483	137
723.38	32708.3		0.48056	512	142
723.28	32815.5		0.48333	542	147
723.18	32957.3		0.48611	574	152
723.08	32130.7		0.48889	606	157
722.98	32201.7		0.49167	640	163
722.88	32182.7		0.49444	674	168
722.78	32626.4		0.49722	710	173
722.68	32331.6		0.5	746	178
722.58	32243.3		0.50278	783	184
722.48	32225.5		0.50556	822	189
722.38	32234.5		0.50833	861	194
722.28	32841.9		0.51111	902	200
722.18	32895.5		0.51389	943	205
722.08	32393.3		0.51667	986	211
721.98	32234.3		0.51944	1030	216
721.88	32250.1		0.52222	1070	222
721.78	32802.6		0.525	1120	227
721.68	32932.2		0.52778	1170	233
721.58	32744.3		0.53056	1210	238
721.48	33059.5		0.53333	1260	244
721.38	32674.4		0.53611	1310	250
721.28	32555.8		0.53889	1360	255
721.18	33236.7		0.54167	1410	261
721.08	33119.7		0.54444	1460	267
720.98	32053.3		0.54722	1510	272
720.88	32789.7		0.55	1570	278
720.78	33272.2		0.55278	1620	284
720.68	32741.3		0.55556	1670	290
720.58	32220.5		0.55833	1730	296
720.48	32716.3		0.56111	1790	302
720.38	33447.7		0.56389	1840	307
720.28	32953.1		0.56667	1900	313
720.18	32549.4		0.56944	1960	319
720.08	33339.1		0.57222	2020	325
719.98	32946.1		0.575	2080	331
719.88	32829.5		0.57778	2140	337
719.78	33115.2		0.58056	2200	343
719.68	32876		0.58333	2260	350
719.58	32709.4		0.58611	2320	355
719.48	32547.1		0.58889	2390	362
719.38	32845.6		0.59167	2450	368
719.28	33223.3		0.59444	2510	374
719.18	32739.9		0.59722	2580	380
719.08	32606.4		0.6	2640	386
718.98	32260.6		0.60278	2710	392
718.88	32576.7		0.60556	2780	398
718.78	32587.2		0.60833	2840	405
718.68	32672.7		0.61111	2910	411
718.58	32811.5		0.61389	2980	417
718.48	32147.6		0.61667	3050	423
718.38	32797.1		0.61944	3120	430
718.28	32225.9		0.62222	3190	436
718.18	32810.7		0.625	3260	442
718.08	32702.9		0.62778	3330	448
717.98	31882.3		0.63056	3400	455
717.88	32262.8		0.63333	3470	461
717.78	32811.6		0.63611	3550	467
717.68	32290.8		0.63889	3620	474
717.58	32310.4		0.64167	3690	480
717.48	32160.2		0.64444	3770	487
717.38	32617.1		0.64722	3840	493
717.28	32418.5		0.65	3920	499
717.18	32020.8		0.65278	3990	506
717.08	32635.9		0.65556	4070	512
716.98	32267.9		0.65833	4140	520
716.88	32476.4		0.66111	4220	525
716.78	31780.5		0.66389	4300	532
716.68	32269.6		0.66667	4370	538
716.58	32150.3		0.66944	4450	544
716.48	32335.6		0.67222	4530	551
716.38	32278.9		0.675	4610	557
716.28	32130.1		0.67778	4690	564
716.18	32642.3		0.68056	4760	570
716.08	32527.7		0.68333	4840	577
715.98	32434.3		0.68611	4920	583
715.88	32397.4		0.68889	5000	590
715.78	32645.9		0.69167	5080	597
715.68	32516.4		0.69444	5160	603
715.58	32609.2		0.69722	5250	610
715.48	33259.9		0.7	5330	616
715.38	32936.5		0.70278	5410	623
715.28	32862.6		0.70556	5490	629
715.18	33042.6		0.70833	5570	636
715.08	32962.5		0.71111	5660	643
714.98	33411.4		0.71389	5740	649
714.88	33757.9		0.71667	5820	656
714.78	33763		0.71944	5910	663
714.68	33844.2		0.72222	5990	669
714.58	33490.3		0.725	6070	676
714.48	33832.2		0.72778	6160	682
714.38	34308.8		0.73056	6240	689
714.28	34578.2		0.73333	6330	696
714.18	34996.6		0.73611	6410	703
714.08	35177.9		0.73889	6500	708
713.98	35367.7		0.74167	6590	716
713.88	35526		0.74444	6670	722
713.78	35676.9		0.74722	6760	729
713.68	36077.8		0.75	6840	736
713.58	35666.4		0.75278	6930	741
713.48	36303.5		0.75556	7020	749
713.38	36361.3		0.75833	7100	756
713.28	36665		0.76111	7190	762
713.18	37093.2		0.76389	7280	769
713.08	36874.7		0.76667	7370	776
712.98	37157.6		0.76944	7460	782
712.88	37512.2		0.77222	7540	789
712.78	37375.5		0.775	7630	796
712.68	37314.1		0.77778	7720	802
712.58	37728.4		0.78056	7810	809
712.48	37916.1		0.78333	7900	816
712.38	38122		0.78611	7990	823
712.28	37798.5		0.78889	8080	829
712.18	37968		0.79167	8170	836
712.08	37663.3		0.79444	8260	843
711.98	38037.8		0.79722	8350	850
711.88	37801.4		0.8	8440	856
711.78	37403		0.80278	8530	863
711.68	36672.8		0.80556	8620	870
711.58	37150.7		0.80833	8710	877
711.48	35914.9		0.81111	8800	883
711.38	35815.6		0.81389	8890	890
711.28	35192.3		0.81667	8990	897
711.18	34026.9		0.81944	9080	904
711.08	32894.4		0.82222	9170	910
710.98	32441.5		0.825	9260	917
710.88	31605.6		0.82778	9350	924
710.78	30886.2		0.83056	9440	931
710.68	30246		0.83333	9540	938
710.58	29407.7		0.83611	9630	944
710.48	29735.9		0.83889	9720	951
710.38	28967.7		0.84167	9810	958
710.28	28856.7		0.84444	9910	965
710.18	28413		0.84722	10000	971
710.08	27798.1		0.85	10100	978
709.98	28300.7		0.85278	10200	985
709.88	27788.9		0.85556	10300	992
709.78	27713.4		0.85833	10400	998
709.68	27591.3		0.86111	10500	1010
709.58	27833.5		0.86389	10600	1010
709.48	27490.7		0.86667	10700	1020
709.38	27132.9		0.86944	10700	1030
709.28	27519.2		0.87222	10800	1030
709.18	27906.1		0.875	10900	1040
709.08	27593.5		0.87778	11000	1050
708.98	27102.1		0.88056	11100	1050
708.88	27264.4		0.88333	11200	1060
708.78	27558.3		0.88611	11300	1070
708.68	27172.7		0.88889	11400	1070
708.58	26824.6		0.89167	11500	1080
708.48	26911.2		0.89444	11600	1090
708.38	26748.7		0.89722	11700	1090
708.28	26669.7		0.9	11800	1100
708.18	26931.8		0.90278	11900	1110
708.08	27226.7		0.90556	12000	1110
707.98	27482.4		0.90833	12100	1120
707.88	27130.5		0.91111	12200	1130
707.78	26827.7		0.91389	12300	1130
707.68	27196.3		0.91667	12400	1140
707.58	27130.5		0.91944	12500	1150
707.48	27142.9		0.92222	12500	1150
707.38	26852		0.925	12600	1160
707.28	27289.1		0.92778	12700	1170
707.18	26681.3		0.93056	12800	1170
707.08	27190.5		0.93333	12900	1180
706.98	27182.4		0.93611	13000	1190
706.88	27215		0.93889	13100	1190
706.78	26891.8		0.94167	13200	1200
706.68	27325.3		0.94444	13300	1210
706.58	27245.2		0.94722	13400	1210
706.48	26684.5		0.95	13500	1220
706.38	27311.6		0.95278	13600	1230
706.28	27160.4		0.95556	13700	1230
706.18	27392.3		0.95833	13800	1240
706.08	26846.1		0.96111	13900	1250
705.98	26805.3		0.96389	14000	1250
705.88	27006.1		0.96667	14100	1260
705.78	27169.3		0.96944	14200	1270
705.68	26766.8		0.97222	14300	1270
705.58	27299.3		0.975	14400	1280
705.48	26806		0.97778	14500	1290
705.38	26619		0.98056	14600	1290
705.28	26935.9		0.98333	14700	1300
705.18	26858.3		0.98611	14800	1310
705.08	27367.1		0.98889	14900	1310
704.98	26983.4		0.99167	15000	1320
704.88	26746		0.99444	15100	1330
704.78	27195.9		0.99722	15200	1330
704.68	27108.6		1	15300	1340
704.58	27383.1		1.00278	15400	1350
704.48	26843.1		1.00556	15400	1350
704.38	26594.2		1.00833	15500	1360
704.28	26903.8		1.01111	15600	1370
704.18	27307.9		1.01389	15700	1370
704.08	27443.9		1.01667	15800	1380
703.98	26706.9		1.01944	15900	1390
703.88	27514		1.02222	16000	1390
703.78	27200.4		1.025	16100	1400
703.68	27043.9		1.02778	16200	1410
703.58	27504.5		1.03056	16300	1410
703.48	27746.3		1.03333	16400	1420
703.38	26818.2		1.03611	16500	1430
703.28	26729		1.03889	16600	1430
703.18	27234.6		1.04167	16700	1440
703.08	26835.7		1.04444	16800	1450
702.98	27302.2		1.04722	16900	1450
702.88	27081.4		1.05	17000	1460
702.78	27473.5		1.05278	17100	1470
702.68	27501.3		1.05556	17200	1470
702.58	27075.8		1.05833	17300	1480
702.48	27324.4		1.06111	17400	1490
702.38	27029.4		1.06389	17500	1490
702.28	27192.6		1.06667	17600	1500
702.18	27014.4		1.06944	17700	1500
702.08	26796.8		1.07222	17800	1510
701.98	26808.9		1.075	17900	1520
701.88	27076.8		1.07778	18000	1520
701.78	27093.6		1.08056	18100	1530
701.68	26998.7		1.08333	18200	1540
701.58	26957.4		1.08611	18300	1540
701.48	27028.7		1.08889	18400	1550
701.38	27357.5		1.09167	18500	1560
701.28	27080.3		1.09444	18600	1560
701.18	26825.4		1.09722	18700	1570
701.08	26802.9		1.1	18800	1570
700.98	27237.3		1.10278	18900	1580
700.88	27566.6		1.10556	19000	1590
700.78	26980.6		1.10833	19000	1590
700.68	26954.4		1.11111	19100	1600
700.58	27050		1.11389	19200	1610
700.48	27414.8		1.11667	19300	1610
700.38	27485.3		1.11944	19400	1620
700.28	27380.8		1.12222	19500	1630
700.18	26944.7		1.125	19600	1630
700.08	27061.5		1.12778	19700	1640
			1.13056	19800	1640
			1.13333	19900	1650
			1.13611	20000	1660
			1.13889	20100	1660
			1.14167	20200	1670
			1.14444	20300	1680
			1.14722	20400	1680
			1.15	20500	1690
			1.15278	20600	1690
			1.15556	20700	1700
			1.15833	20800	1710
			1.16111	20900	1710
			1.16389	21000	1720
			1.16667	21100	1730
			1.16944	21200	1730
			1.17222	21300	1740
			1.175	21400	1740
			1.17778	21500	1750
			1.18056	21600	1760
			1.18333	21700	1760
			1.18611	21800	1770
			1.18889	21900	1770
			1.19167	22000	1780
			1.19444	22000	1790
			1.19722	22100	1790
			1.2	22200	1800
			1.20278	22300	1810
			1.20556	22400	1810
			1.20833	22500	1820
			1.21111	22600	1820
			1.21389	22700	1830
			1.21667	22800	1840
			1.21944	22900	1840
			1.22222	23000	1850
			1.225	23100	1860
			1.22778	23200	1860
			1.23056	23300	1870
			1.23333	23400	1870
			1.23611	23500	1880
			1.23889	23600	1890
			1.24167	23700	1890
			1.24444	23800	1900
			1.24722	23900	1900
			1.25	24000	1910
			1.25278	24100	1920
			1.25556	24200	1920
			1.25833	24200	1930
			1.26111	24300	1930
			1.26389	24400	1940
			1.26667	24500	1950
			1.26944	24600	1950
			1.27222	24700	1960
			1.275	24800	1960
			1.27778	24900	1970
			1.28056	25000	1980
			1.28333	25100	1980
			1.28611	25200	1990
			1.28889	25300	1990
			1.29167	25400	2000
			1.29444	25500	2010
			1.29722	25600	2010
			1.3	25700	2020
			1.30278	25800	2020
			1.30556	25900	2030
			1.30833	26000	2040
			1.31111	26100	2040
			1.31389	26100	2050
			1.31667	26200	2050
			1.31944	26300	2060
			1.32222	26400	2060
			1.325	26500	2070
			1.32778	26600	2080
			1.33056	26700	2080
			1.33333	26800	2090
			1.33611	26900	2090
			1.33889	27000	2100
			1.34167	27100	2110
			1.34444	27200	2110
			1.34722	27300	2120
			1.35	27400	2120
			1.35278	27500	2130
			1.35556	27600	2130
			1.35833	27600	2140
			1.36111	27700	2150
			1.36389	27800	2150
			1.36667	27900	2160
			1.36944	28000	2160
			1.37222	28100	2170
			1.375	28200	2170
			1.37778	28300	2180
			1.38056	28400	2190
			1.38333	28500	2190
			1.38611	28600	2200
			1.38889	28700	2200
			1.39167	28800	2210
			1.39444	28900	2210
			1.39722	28900	2220
			1.4	29000	2220
			1.40278	29100	2230
			1.40556	29200	2240
			1.40833	29300	2240
			1.41111	29400	2250
			1.41389	29500	2250
			1.41667	29600	2260
			1.41944	29700	2260
			1.42222	29800	2270
			1.425	29900	2270
			1.42778	29900	2280
			1.43056	30000	2280
			1.43333	30100	2290
			1.43611	30200	2300
			1.43889	30300	2300
			1.44167	30400	2310
			1.44444	30500	2310
			1.44722	30600	2320
			1.45	30700	2320
			1.45278	30800	2330
			1.45556	30900	2330
			1.45833	31000	2340
			1.46111	31000	2340
			1.46389	31100	2350
			1.46667	31200	2350
			1.46944	31300	2360
			1.47222	31400	2370
			1.475	31500	2370
			1.47778	31600	2380
			1.48056	31700	2380
			1.48333	31800	2390
			1.48611	31900	2390
			1.48889	31900	2400
			1.49167	32000	2400
			1.49444	32100	2410
			1.49722	32200	2410
			1.5	32300	2420
			1.50278	32400	2430
			1.50556	32500	2430
			1.50833	32600	2440
			1.51111	32700	2440
			1.51389	32800	2450
			1.51667	32800	2450
			1.51944	32900	2460
			1.52222	33000	2460
			1.525	33100	2470
			1.52778	33200	2470
			1.53056	33300	2480
			1.53333	33400	2480
			1.53611	33500	2490
			1.53889	33600	2490
			1.54167	33600	2500
			1.54444	33700	2510
			1.54722	33800	2510
			1.55	33900	2520
			1.55278	34000	2520
			1.55556	34100	2530
			1.55833	34200	2530
			1.56111	34300	2540
			1.56389	34400	2540
			1.56667	34400	2550
			1.56944	34500	2550
			1.57222	34600	2560
			1.575	34700	2560
			1.57778	34800	2570
			1.58056	34900	2570
			1.58333	35000	2580
			1.58611	35100	2590
			1.58889	35100	2590
			1.59167	35200	2600
			1.59444	35300	2600
			1.59722	35400	2610
			1.6	35500	2610
			1.60278	35600	2620
			1.60556	35700	2620
			1.60833	35800	2630
			1.61111	35900	2630
			1.61389	35900	2640
			1.61667	36000	2640
			1.61944	36100	2650
			1.62222	36200	2650
			1.625	36300	2660
			1.62778	36400	2660
			1.63056	36500	2670
			1.63333	36500	2670
			1.63611	36600	2680
			1.63889	36700	2690
			1.64167	36800	2690
			1.64444	36900	2700
			1.64722	37000	2700
			1.65	37100	2710
			1.65278	37200	2710
			1.65556	37200	2720
			1.65833	37300	2720
			1.66111	37400	2730
			1.66389	37500	2730
			1.66667	37600	2740
			1.66944	37700	2740
			1.67222	37800	2750
			1.675	37800	2750
			1.67778	37900	2760
			1.68056	38000	2760
			1.68333	38100	2770
			1.68611	38200	2770
			1.68889	38300	2780
			1.69167	38400	2780
			1.69444	38400	2790
			1.69722	38500	2790
			1.7	38600	2800
			1.70278	38700	2800
			1.70556	38800	2810
			1.70833	38900	2810
			1.71111	39000	2820
			1.71389	39000	2820
			1.71667	39100	2830
			1.71944	39200	2830
			1.72222	39300	2840
			1.725	39400	2840
			1.72778	39500	2850
			1.73056	39500	2850
			1.73333	39600	2860
			1.73611	39700	2860
			1.73889	39800	2860
			1.74167	39900	2870
			1.74444	40000	2870
			1.74722	40000	2880
			1.75	40100	2880
			1.75278	40200	2890
			1.75556	40300	2890
			1.75833	40400	2900
			1.76111	40500	2900
			1.76389	40500	2900
			1.76667	40600	2910
			1.76944	40700	2910
			1.77222	40800	2920
			1.775	40900	2920
			1.77778	41000	2930
			1.78056	41000	2930
			1.78333	41100	2940
			1.78611	41200	2940
			1.78889	41300	2950
			1.79167	41400	2950
			1.79444	41500	2950
			1.79722	41500	2960
			1.8	41600	2960
			1.80278	41700	2970
			1.80556	41800	2970
			1.80833	41900	2980
			1.81111	42000	2980
			1.81389	42000	2990
			1.81667	42100	2990
			1.81944	42200	3000
			1.82222	42300	3000
			1.825	42400	3000
			1.82778	42400	3010
			1.83056	42500	3010
			1.83333	42600	3020
			1.83611	42700	3020
			1.83889	42800	3030
			1.84167	42900	3030
			1.84444	42900	3040
			1.84722	43000	3040
			1.85	43100	3050
			1.85278	43200	3050
			1.85556	43300	3060
			1.85833	43300	3060
			1.86111	43400	3060
			1.86389	43500	3070
			1.86667	43600	3070
			1.86944	43700	3080
			1.87222	43700	3080
			1.875	43800	3090
			1.87778	43900	3090
			1.88056	44000	3100
			1.88333	44100	3100
			1.88611	44200	3110
			1.88889	44200	3110
			1.89167	44300	3110
			1.89444	44400	3120
			1.89722	44500	3120
			1.9	44600	3130
			1.90278	44600	3130
			1.90556	44700	3140
			1.90833	44800	3140
			1.91111	44900	3150
			1.91389	45000	3150
			1.91667	45000	3160
			1.91944	45100	3160
			1.92222	45200	3160
			1.925	45300	3170
			1.92778	45400	3170
			1.93056	45400	3180
			1.93333	45500	3180
			1.93611	45600	3190
			1.93889	45700	3190
			1.94167	45800	3200
			1.94444	45800	3200
			1.94722	45900	3210
			1.95	46000	3210
			1.95278	46100	3210
			1.95556	46200	3220
			1.95833	46200	3220
			1.96111	46300	3230
			1.96389	46400	3230
			1.96667	46500	3240
			1.96944	46500	3240
			1.97222	46600	3250
			1.975	46700	3250
			1.97778	46800	3250
			1.98056	46900	3260
			1.98333	46900	3260
			1.98611	47000	3270
			1.98889	47100	3270
			1.99167	47200	3280
			1.99444	47300	3280
			1.99722	47300	3280
			2	47400	3290
			2.00278	47500	3290
			2.00556	47600	3300
			2.00833	47600	3300
			2.01111	47700	3310
			2.01389	47800	3310
			2.01667	47900	3320
			2.01944	47900	3320
			2.02222	48000	3320
			2.025	48100	3330
			2.02778	48200	3330
			2.03056	48300	3340
			2.03333	48300	3340
			2.03611	48400	3350
			2.03889	48500	3350
			2.04167	48600	3350
			2.04444	48700	3360
			2.04722	48700	3360
			2.05	48800	3370
			2.05278	48900	3370
			2.05556	49000	3380
			2.05833	49000	3380
			2.06111	49100	3380
			2.06389	49200	3390
			2.06667	49300	3390
			2.06944	49300	3400
			2.07222	49400	3400
			2.075	49500	3400
			2.07778	49600	3410
			2.08056	49600	3410
			2.08333	49700	3420
			2.08611	49800	3420
			2.08889	49800	3420
			2.09167	49900	3430
			2.09444	50000	3430
			2.09722	50100	3430
			2.1	50100	3440
			2.10278	50200	3440
			2.10556	50300	3440
			2.10833	50400	3440
			2.11111	50400	3450
			2.11389	50500	3450
			2.11667	50600	3450
			2.11944	50700	3460
			2.12222	50700	3460
			2.125	50800	3460
			2.12778	50900	3460
			2.13056	50900	3470
			2.13333	51000	3470
			2.13611	51100	3470
			2.13889	51200	3480
			2.14167	51200	3480
			2.14444	51300	3480
			2.14722	51400	3480
			2.15	51500	3490
			2.15278	51500	3490
			2.15556	51600	3490
			2.15833	51700	3490
			2.16111	51800	3500
			2.16389	51800	3500
			2.16667	51900	3500
			2.16944	52000	3500
			2.17222	52000	3510
			2.175	52100	3510
			2.17778	52200	3510
			2.18056	52300	3510
			2.18333	52300	3520
			2.18611	52400	3520
			2.18889	52500	3520
			2.19167	52500	3520
			2.19444	52600	3530
			2.19722	52700	3530
			2.2	52800	3530
			2.20278	52800	3540
			2.20556	52900	3540
			2.20833	53000	3540
			2.21111	53000	3550
			2.21389	53100	3550
			2.21667	53200	3550
			2.21944	53300	3560
			2.22222	53300	3560
			2.225	53400	3560
			2.22778	53500	3570
			2.23056	53500	3570
			2.23333	53600	3570
			2.23611	53700	3580
			2.23889	53800	3580
			2.24167	53800	3580
			2.24444	53900	3590
			2.24722	54000	3590
			2.25	54000	3590
			2.25278	54100	3600
			2.25556	54200	3600
			2.25833	54200	3600
			2.26111	54300	3610
			2.26389	54400	3610
			2.26667	54500	3610
			2.26944	54500	3620
			2.27222	54600	3620
			2.275	54700	3620
			2.27778	54700	3630
			2.28056	54800	3630
			2.28333	54900	3640
			2.28611	54900	3640
			2.28889	55000	3640
			2.29167	55100	3650
			2.29444	55100	3650
			2.29722	55200	3650
			2.3	55300	3660
			2.30278	55400	3660
			2.30556	55400	3670
			2.30833	55500	3670
			2.31111	55600	3670
			2.31389	55600	3680
			2.31667	55700	3680
			2.31944	55800	3680
			2.32222	55800	3690
			2.325	55900	3690
			2.32778	56000	3700
			2.33056	56000	3700
			2.33333	56100	3700
			2.33611	56200	3710
			2.33889	56200	3710
			2.34167	56300	3720
			2.34444	56400	3720
			2.34722	56500	3720
			2.35	56500	3730
			2.35278	56600	3730
			2.35556	56700	3730
			2.35833	56700	3740
			2.36111	56800	3740
			2.36389	56900	3750
			2.36667	56900	3750
			2.36944	57000	3750
			2.37222	57100	3760
			2.375	57100	3760
			2.37778	57200	3760
			2.38056	57300	3770
			2.38333	57300	3770
			2.38611	57400	3780
			2.38889	57500	3780
			2.39167	57500	3780
			2.39444	57600	3790
			2.39722	57700	3790
			2.4	57700	3800
			2.40278	57800	3800
			2.40556	57900	3800
			2.40833	58000	3810
			2.41111	58000	3810
			2.41389	58100	3820
			2.41667	58200	3820
			2.41944	58200	3820
			2.42222	58300	3830
			2.425	58400	3830
			2.42778	58400	3830
			2.43056	58500	3840
			2.43333	58600	3840
			2.43611	58600	3850
			2.43889	58700	3850
			2.44167	58800	3850
			2.44444	58800	3860
			2.44722	58900	3860
			2.45	59000	3870
			2.45278	59000	3870
			2.45556	59100	3870
			2.45833	59200	3880
			2.46111	59200	3880
			2.46389	59300	3890
			2.46667	59400	3890
			2.46944	59400	3890
			2.47222	59500	3900
			2.475	59600	3900
			2.47778	59600	3910
			2.48056	59700	3910
			2.48333	59800	3910
			2.48611	59800	3920
			2.48889	59900	3920
			2.49167	60000	3930
			2.49444	60000	3930
			2.49722	60100	3930
			2.5	60200	3940
			2.50278	60200	3940
			2.50556	60300	3950
			2.50833	60400	3950
			2.51111	60400	3950
			2.51389	60500	3960
			2.51667	60600	3960
			2.51944	60700	3970
			2.52222	60700	3970
			2.525	60800	3970
			2.52778	60900	3980
			2.53056	60900	3980
			2.53333	61000	3990
			2.53611	61100	3990
			2.53889	61100	3990
			2.54167	61200	4000
			2.54444	61300	4000
			2.54722	61300	4010
			2.55	61400	4010
			2.55278	61500	4010
			2.55556	61500	4020
			2.55833	61600	4020
			2.56111	61700	4030
			2.56389	61700	4030
			2.56667	61800	4030
			2.56944	61900	4040
			2.57222	61900	4040
			2.575	62000	4050
			2.57778	62100	4050
			2.58056	62100	4050
			2.58333	62200	4060
			2.58611	62300	4060
			2.58889	62300	4060
			2.59167	62400	4070
			2.59444	62500	4070
			2.59722	62500	4080
			2.6	62600	4080
			2.60278	62700	4080
			2.60556	62700	4090
			2.60833	62800	4090
			2.61111	62900	4100
			2.61389	62900	4100
			2.61667	63000	4100
			2.61944	63100	4110
			2.62222	63100	4110
			2.625	63200	4120
			2.62778	63300	4120
			2.63056	63300	4120
			2.63333	63400	4130
			2.63611	63500	4130
			2.63889	63500	4130
			2.64167	63600	4140
			2.64444	63700	4140
			2.64722	63700	4150
			2.65	63800	4150
			2.65278	63900	4150
			2.65556	63900	4160
			2.65833	64000	4160
			2.66111	64100	4170
			2.66389	64100	4170
			2.66667	64200	4170
			2.66944	64300	4180
			2.67222	64300	4180
			2.675	64400	4180
			2.67778	64500	4190
			2.68056	64500	4190
			2.68333	64600	4200
			2.68611	64700	4200
			2.68889	64700	4200
			2.69167	64800	4210
			2.69444	64900	4210
			2.69722	64900	4210
			2.7	65000	4220
			2.70278	65100	4220
			2.70556	65100	4220
			2.70833	65200	4230
			2.71111	65300	4230
			2.71389	65300	4240
			2.71667	65400	4240
			2.71944	65500	4240
			2.72222	65500	4250
			2.725	65600	4250
			2.72778	65700	4250
			2.73056	65700	4260
			2.73333	65800	4260
			2.73611	65900	4270
			2.73889	65900	4270
			2.74167	66000	4270
			2.74444	66100	4280
			2.74722	66100	4280
			2.75	66200	4290
			2.75278	66300	4290
			2.75556	66300	4290
			2.75833	66400	4300
			2.76111	66500	4300
			2.76389	66500	4300
			2.76667	66600	4310
			2.76944	66700	4310
			2.77222	66700	4320
			2.775	66800	4320
			2.77778	66900	4320
			2.77778	66900	4330
			2.77778	67000	4330
			2.77778	67100	4340
			2.77778	67100	4340
			2.80556	67200	4340
			2.80556	67200	4350
			2.80556	67300	4350
			2.80556	67400	4350
			2.80556	67400	4360
			2.80556	67500	4360
			2.80556	67600	4370
			2.80556	67600	4370
			2.80556	67700	4370
			2.80556	67800	4380
			2.83333	67800	4380
			2.83333	67900	4380
			2.83333	68000	4390
			2.83333	68000	4390
			2.83333	68100	4400
			2.83333	68200	4400
			2.83333	68200	4400
			2.83333	68300	4410
			2.83333	68400	4410
			2.83333	68400	4410
			2.86111	68500	4420
			2.86111	68600	4420
			2.86111	68600	4430
			2.86111	68700	4430
			2.86111	68700	4430
			2.86111	68800	4440
			2.86111	68900	4440
			2.86111	68900	4450
			2.86111	69000	4450
			2.86111	69100	4450
			2.88889	69100	4460
			2.88889	69200	4460
			2.88889	69300	4470
			2.88889	69300	4470
			2.88889	69400	4470
			2.88889	69500	4480
			2.88889	69500	4480
			2.88889	69600	4480
			2.88889	69700	4490
			2.88889	69700	4490
			2.91667	69800	4500
			2.91667	69800	4500
			2.91667	69900	4500
			2.91667	70000	4510
			2.91667	70000	4510
			2.91667	70100	4510
			2.91667	70200	4520
			2.91667	70200	4520
			2.91667	70300	4530
			2.91667	70400	4530
			2.94444	70400	4530
			2.94444	70500	4540
			2.94444	70600	4540
			2.94444	70600	4540
			2.94444	70700	4550
			2.94444	70700	4550
			2.94444	70800	4550
			2.94444	70900	4560
			2.94444	70900	4560
			2.94444	71000	4570
			2.97222	71100	4570
			2.97222	71100	4570
			2.97222	71200	4580
			2.97222	71200	4560
			2.97222	71300	4560
			2.97222	71400	4570
			2.97222	71400	4570
			2.97222	71500	4570
			2.97222	71600	4580
			2.97222	71600	4580
			3	71700	4580
			3	71700	4590
			3	71800	4590
			3	71900	4590
			3	71900	4600
			3	72000	4600
			3	72000	4600
			3	72100	4610
			3	72200	4610
			3	72200	4610
			3.02778	72300	4620
			3.02778	72300	4620
			3.02778	72400	4620
			3.02778	72400	4630
			3.02778	72500	4630
			3.02778	72500	4630
			3.02778	72600	4640
			3.02778	72600	4640
			3.02778	72700	4640
			3.02778	72700	4650
			3.05556	72800	4650
			3.05556	72800	4650
			3.05556	72900	4660
			3.05556	72900	4660
			3.05556	73000	4660
			3.05556	73000	4670
			3.05556	73100	4670
			3.05556	73100	4670
			3.05556	73200	4680
			3.05556	73200	4680
			3.08333	73300	4680
			3.08333	73300	4690
			3.08333	73400	4690
			3.08333	73400	4690
			3.08333	73500	4700
			3.08333	73500	4700
			3.08333	73600	4700
			3.08333	73600	4710
			3.08333	73700	4710
			3.08333	73700	4710
			3.11111	73800	4720
			3.11111	73800	4720
			3.11111	73900	4720
			3.11111	73900	4730
			3.11111	74000	4730
			3.11111	74000	4730
			3.11111	74100	4740
			3.11111	74100	4740
			3.11111	74200	4740
			3.11111	74200	4750
			3.13889	74300	4750
			3.13889	74300	4750
			3.13889	74400	4760
			3.13889	74400	4760
			3.13889	74500	4760
			3.13889	74500	4770
			3.13889	74600	4770
			3.13889	74600	4770
			3.13889	74700	4780
			3.13889	74700	4780
			3.16667	74800	4780
			3.16667	74800	4780
			3.16667	74900	4790
			3.16667	74900	4790
			3.16667	75000	4790
			3.16667	75000	4800
			3.16667	75100	4800
			3.16667	75100	4800
			3.16667	75200	4810
			3.16667	75200	4810
			3.19444	75300	4810
			3.19444	75300	4810
			3.19444	75400	4820
			3.19444	75400	4820
			3.19444	75500	4830
			3.19444	75500	4830
			3.19444	75500	4830
			3.19444	75600	4830
			3.19444	75600	4840
			3.19444	75700	4840
			3.22222	75700	4840
			3.22222	75800	4850
			3.22222	75800	4850
			3.22222	75900	4850
			3.22222	75900	4860
			3.22222	76000	4860
			3.22222	76000	4860
			3.22222	76100	4860
			3.22222	76100	4870
			3.22222	76200	4870
			3.25	76200	4870
			3.25	76300	4880
			3.25	76300	4880
			3.25	76400	4880
			3.25	76400	4890
			3.25	76500	4890
			3.25	76500	4890
			3.25	76600	4900
			3.25	76600	4900
			3.25	76700	4900
			3.27778	76700	4900
			3.27778	76800	4900
			3.27778	76800	4910
			3.27778	76900	4910
			3.27778	76900	4910
			3.27778	77000	4920
			3.27778	77000	4920
			3.27778	77100	4920
			3.27778	77100	4930
			3.27778	77200	4930
			3.30556	77200	4930
			3.30556	77300	4940
			3.30556	77300	4940
			3.30556	77400	4940
			3.30556	77400	4940
			3.30556	77500	4950
			3.30556	77500	4950
			3.30556	77600	4950
			3.30556	77600	4960
			3.30556	77700	4960
			3.33333	77700	4960
			3.33333	77800	4970
			3.33333	77800	4970
			3.33333	77900	4970
			3.33333	77900	4970
			3.33333	78000	4980
			3.33333	78000	4980
			3.33333	78100	4980
			3.33333	78100	4990
			3.33333	78200	4990
			3.36111	78300	4990
			3.36111	78300	4990
			3.36111	78400	5000
			3.36111	78400	5000
			3.36111	78500	5000
			3.36111	78500	5000
			3.36111	78600	5010
			3.36111	78600	5010
			3.36111	78700	5010
			3.36111	78700	5020
			3.38889	78800	5020
			3.38889	78800	5020
			3.38889	78900	5030
			3.38889	78900	5030
			3.38889	79000	5030
			3.38889	79000	5030
			3.38889	79100	5040
			3.38889	79100	5040
			3.38889	79200	5040
			3.38889	79200	5050
			3.41667	79300	5050
			3.41667	79300	5050
			3.41667	79400	5060
			3.41667	79500	5060
			3.41667	79500	5060
			3.41667	79600	5070
			3.41667	79600	5070
			3.41667	79700	5070
			3.41667	79700	5080
			3.41667	79800	5080
			3.44444	79800	5080
			3.44444	79900	5090
			3.44444	79900	5090
			3.44444	80000	5090
			3.44444	80000	5100
			3.44444	80100	5100
			3.44444	80100	5100
			3.44444	80200	5110
			3.44444	80200	5110
			3.44444	80300	5110
			3.47222	80300	5120
			3.47222	80400	5120
			3.47222	80500	5120
			3.47222	80500	5130
			3.47222	80600	5130
			3.47222	80600	5130
			3.47222	80700	5130
			3.47222	80700	5140
			3.47222	80800	5140
			3.47222	80800	5140
			3.5	80900	5150
			3.5	80900	5150
			3.5	81000	5150
			3.5	81000	5160
			3.5	81100	5160
			3.5	81200	5170
			3.5	81200	5170
			3.5	81300	5170
			3.5	81300	5180
			3.5	81400	5180
			3.52778	81400	5180
			3.52778	81500	5190
			3.52778	81500	5190
			3.52778	81600	5190
			3.52778	81600	5190
			3.52778	81700	5200
			3.52778	81700	5200
			3.52778	81800	5200
			3.52778	81800	5210
			3.52778	81900	5210
			3.55556	81900	5210
			3.55556	82000	5220
			3.55556	82000	5220
			3.55556	82100	5220
			3.55556	82100	5220
			3.55556	82200	5230
			3.55556	82300	5230
			3.55556	82300	5230
			3.55556	82400	5240
			3.55556	82400	5240
			3.58333	82500	5240
			3.58333	82500	5240
			3.58333	82600	5250
			3.58333	82600	5250
			3.58333	82700	5250
			3.58333	82700	5260
			3.58333	82800	5260
			3.58333	82800	5260
			3.58333	82900	5270
			3.58333	82900	5270
			3.61111	83000	5270
			3.61111	83000	5270
			3.61111	83100	5280
			3.61111	83100	5280
			3.61111	83200	5290
			3.61111	83200	5290
			3.61111	83300	5290
			3.61111	83300	5290
			3.61111	83400	5300
			3.61111	83400	5300
			3.63889	83500	5300
			3.63889	83500	5310
			3.63889	83600	5310
			3.63889	83600	5310
			3.63889	83700	5310
			3.63889	83700	5320
			3.63889	83800	5320
			3.63889	83800	5320
			3.63889	83900	5330
			3.63889	83900	5330
			3.66667	84000	5330
			3.66667	84000	5340
			3.66667	84100	5340
			3.66667	84100	5340
			3.66667	84200	5350
			3.66667	84200	5350
			3.66667	84300	5350
			3.66667	84300	5350
			3.66667	84400	5350
			3.66667	84400	5360
			3.69444	84500	5360
			3.69444	84500	5360
			3.69444	84600	5370
			3.69444	84600	5370
			3.69444	84700	5370
			3.69444	84700	5370
			3.69444	84800	5380
			3.69444	84800	5380
			3.69444	84900	5380
			3.69444	84900	5380
			3.72222	85000	5390
			3.72222	85000	5390
			3.72222	85100	5390
			3.72222	85100	5400
			3.72222	85200	5400
			3.72222	85200	5410
			3.72222	85300	5410
			3.72222	85300	5410
			3.72222	85400	5420
			3.72222	85400	5420
			3.75	85500	5420
			3.75	85500	5420
			3.75	85600	5420
			3.75	85600	5430
			3.75	85700	5430
			3.75	85700	5430
			3.75	85800	5440
			3.75	85800	5440
			3.75	85900	5440
			3.75	85900	5440
			3.77778	86000	5450
			3.77778	86000	5450
			3.77778	86100	5450
			3.77778	86100	5460
			3.77778	86200	5460
			3.77778	86200	5460
			3.77778	86300	5470
			3.77778	86300	5470
			3.77778	86400	5470
			3.77778	86400	5470
			3.80556	86500	5480
			3.80556	86500	5480
			3.80556	86600	5480
			3.80556	86600	5480
			3.80556	86700	5490
			3.80556	86700	5490
			3.80556	86800	5490
			3.80556	86800	5500
			3.80556	86900	5500
			3.80556	86900	5500
			3.83333	87000	5500
			3.83333	87000	5510
			3.83333	87100	5510
			3.83333	87100	5510
			3.83333	87200	5510
			3.83333	87200	5520
			3.83333	87300	5520
			3.83333	87300	5520
			3.83333	87300	5530
			3.83333	87400	5530
			3.86111	87400	5530
			3.86111	87500	5540
			3.86111	87500	5540
			3.86111	87600	5540
			3.86111	87600	5550
			3.86111	87700	5550
			3.86111	87700	5550
			3.86111	87800	5550
			3.86111	87800	5560
			3.86111	87900	5560
			3.88889	87900	5560
			3.88889	88000	5570
			3.88889	88000	5570
			3.88889	88100	5570
			3.88889	88100	5570
			3.88889	88200	5580
			3.88889	88200	5580
			3.88889	88300	5580
			3.88889	88300	5590
			3.88889	88400	5590
			3.91667	88400	5600
			3.91667	88500	5600
			3.91667	88500	5610
			3.91667	88600	5610
			3.91667	88600	5610
			3.91667	88700	5620
			3.91667	88700	5620
			3.91667	88800	5620
			3.91667	88800	5630
			3.91667	88800	5620
			3.94444	88900	5630
			3.94444	88900	5630
			3.94444	89000	5640
			3.94444	89000	5640
			3.94444	89100	5640
			3.94444	89100	5640
			3.94444	89200	5640
			3.94444	89200	5640
			3.94444	89300	5650
			3.94444	89300	5650
			3.97222	89400	5650
			3.97222	89400	5650
			3.97222	89400	5650
			3.97222	89500	5650
			3.97222	89500	5660
			3.97222	89600	5660
			3.97222	89600	5660
			3.97222	89700	5660
			3.97222	89700	5670
			3.97222	89800	5660
			4	89800	5670
			4	89900	5670
			4	89900	5670
			4	89900	5670
			4	90000	5680
			4	90000	5680
			4	90100	5680
			4	90100	5690
			4	90200	5690
			4	90200	5690
			4.02778	90300	5690
			4.02778	90300	5690
			4.02778	90300	5690
			4.02778	90400	5690
			4.02778	90400	5700
			4.02778	90500	5700
			4.02778	90500	5700
			4.02778	90600	5710
			4.02778	90600	5710
			4.02778	90700	5710
			4.05556	90700	5710
			4.05556	90700	5710
			4.05556	90800	5710
			4.05556	90800	5710
			4.05556	90900	5720
			4.05556	90900	5720
			4.05556	91000	5720
			4.05556	91000	5730
			4.05556	91000	5730
			4.05556	91100	5730
			4.08333	91100	5730
			4.08333	91200	5730
			4.08333	91200	5740
			4.08333	91300	5740
			4.08333	91300	5740
			4.08333	91300	5750
			4.08333	91400	5750
			4.08333	91400	5760
			4.08333	91500	5760
			4.08333	91500	5770
			4.11111	91600	5770
			4.11111	91600	5780
			4.11111	91700	5780
			4.11111	91700	5780
			4.11111	91800	5780
			4.11111	91800	5780
			4.11111	91900	5780
			4.11111	91900	5780
			4.11111	91900	5790
			4.11111	92000	5790
			4.13889	92000	5790
			4.13889	92100	5790
			4.13889	92100	5790
			4.13889	92200	5790
			4.13889	92200	5790
			4.13889	92200	5800
			4.13889	92300	5800
			4.13889	92300	5800
			4.13889	92400	5800
			4.13889	92400	5800
			4.16667	92500	5810
			4.16667	92500	5810
			4.16667	92500	5810
			4.16667	92600	5810
			4.16667	92600	5810
			4.16667	92700	5820
			4.16667	92700	5820
			4.16667	92700	5820
			4.16667	92800	5820
			4.16667	92800	5830
			4.19444	92900	5830
			4.19444	92900	5830
			4.19444	92900	5840
			4.19444	93000	5840
			4.19444	93000	5840
			4.19444	93100	5840
			4.19444	93100	5850
			4.19444	93200	5860
			4.19444	93200	5860
			4.19444	93300	5870
			4.22222	93300	5870
			4.22222	93300	5870
			4.22222	93400	5880
			4.22222	93400	5880
			4.22222	93500	5880
			4.22222	93500	5880
			4.22222	93500	5890
			4.22222	93600	5890
			4.22222	93600	5890
			4.22222	93600	5890
			4.25	93700	5890
			4.25	93700	5890
			4.25	93700	5900
			4.25	93800	5900
			4.25	93800	5900
			4.25	93800	5900
			4.25	93900	5900
			4.25	93900	5900
			4.25	93900	5900
			4.25	94000	5900
			4.27778	94000	5910
			4.27778	94000	5910
			4.27778	94000	5910
			4.27778	94100	5910
			4.27778	94100	5910
			4.27778	94100	5920
			4.27778	94100	5920
			4.27778	94200	5930
			4.27778	94200	5930
			4.27778	94200	5930
			4.30556	94200	5930
			4.30556	94200	5930
			4.30556	94200	5930
			4.30556	94300	5930
			4.30556	94300	5930
			4.30556	94300	5930
			4.30556	94300	5930
			4.30556	94300	5940
			4.30556	94300	5940
			4.30556	94300	5940
			4.33333	94300	5940
			4.33333	94300	5940
			4.33333	94300	5940
			4.33333	94300	5940
			4.33333	94300	5940
			4.33333	94300	5940
			4.33333	94300	5940
			4.33333	94300	5950
			4.33333	94300	5950
			4.33333	94200	5950
			4.36111	94200	5950
			4.36111	94200	5950
			4.36111	94200	5950
			4.36111	94200	5950
			4.36111	94100	5950
			4.36111	94100	5950
			4.36111	94100	5940
			4.36111	94100	5950
			4.36111	94100	5950
			4.36111	94000	5950
			4.38889	94000	5950
			4.38889	94000	5950
			4.38889	94000	5950
			4.38889	94000	5950
			4.38889	94000	5950
			4.38889	93900	5950
			4.38889	93900	5950
			4.38889	93900	5950
			4.38889	93900	5950
			4.38889	93800	5950
			4.41667	93800	5950
			4.41667	93800	5950
			4.41667	93800	5950
			4.41667	93800	5960
			4.41667	93800	5960
			4.41667	93800	5960
			4.41667	93700	5960
			4.41667	93700	5960
			4.41667	93700	5960
			4.41667	93700	5960
			4.44444	93700	5960
			4.44444	93700	5960
			4.44444	93700	5960
			4.44444	93700	5960
			4.44444	93700	5960
			4.44444	93700	5960
			4.44444	93700	5970
			4.44444	93700	5970
			4.44444	93700	5970
			4.44444	93700	5970
			4.47222	93700	5970
			4.47222	93700	5970
			4.47222	93700	5970
			4.47222	93700	5970
			4.47222	93700	5970
			4.47222	93700	5970
			4.47222	93700	5980
			4.47222	93700	5980
			4.47222	93700	5980
			4.47222	93700	5980
			4.5	93700	5980
			4.5	93700	5980
			4.5	93700	5980
			4.5	93700	5980
			4.5	93700	5980
			4.5	93700	5980
			4.5	93700	5980
			4.5	93700	5980
			4.5	93700	5980
			4.5	93600	5980
			4.52778	93600	5980
			4.52778	93600	5990
			4.52778	93600	5990
			4.52778	93600	5990
			4.52778	93500	5990
			4.52778	93500	5990
			4.52778	93500	5980
			4.52778	93500	5980
			4.52778	93400	5980
			4.52778	93400	5980
			4.55556	93400	5980
			4.55556	93300	5980
			4.55556	93300	5980
			4.55556	93200	5980
			4.55556	93200	5980
			4.55556	93100	5970
			4.55556	93000	5970
			4.55556	92900	5970
			4.55556	92700	5960
			4.55556	92600	5960
			4.58333	92400	5950
			4.58333	92200	5950
			4.58333	92000	5940
			4.58333	91800	5930
			4.58333	91600	5930
			4.58333	91400	5920
			4.58333	91300	5910
			4.58333	91100	5910
			4.58333	91000	5900
			4.58333	90900	5900
			4.61111	90800	5890
			4.61111	90700	5890
			4.61111	90600	5890
			4.61111	90600	5890
			4.61111	90500	5890
			4.61111	90500	5890
			4.61111	90400	5890
			4.61111	90400	5890
			4.61111	90400	5890
			4.61111	90300	5890
			4.63889	90300	5880
			4.63889	90300	5890
			4.63889	90200	5890
			4.63889	90200	5890
			4.63889	90200	5890
			4.63889	90200	5890
			4.63889	90200	5890
			4.63889	90200	5890
			4.63889	90100	5890
			4.63889	90100	5890
			4.66667	90100	5890
			4.66667	90100	5890
			4.66667	90100	5890
			4.66667	90100	5900
			4.66667	90100	5900
			4.66667	90100	5900
			4.66667	90100	5900
			4.66667	90100	5900
			4.66667	90100	5900
			4.66667	90100	5910
			4.69444	90100	5900
			4.69444	90100	5900
			4.69444	90100	5920
			4.69444	90100	5930
			4.69444	90100	5940
			4.69444	90100	5930
			4.69444	90100	5930
			4.69444	90100	5910
			4.69444	90100	5910
			4.69444	90100	5910
			4.72222	90100	5910
			4.72222	90100	5910
			4.72222	90100	5910
			4.72222	90200	5920
			4.72222	90200	5910
			4.72222	90200	5910
			4.72222	90200	5910
			4.72222	90200	5920
			4.72222	90200	5910
			4.72222	90200	5920
			4.75	90200	5920
			4.75	90200	5920
			4.75	90200	5930
			4.75	90200	5930
			4.75	90300	5930
			4.75	90300	5930
			4.75	90300	5930
			4.75	90300	5930
			4.75	90300	5940
			4.75	90300	5940
			4.77778	90300	5940
			4.77778	90300	5940
			4.77778	90300	5940
			4.77778	90400	5940
			4.77778	90400	5940
			4.77778	90400	5940
			4.77778	90400	5950
			4.77778	90400	5950
			4.77778	90400	5940
			4.77778	90400	5940
			4.80556	90400	5950
			4.80556	90500	5950
			4.80556	90500	5950
			4.80556	90500	5950
			4.80556	90500	5950
			4.80556	90500	5950
			4.80556	90500	5960
			4.80556	90500	5960
			4.80556	90500	5960
			4.80556	90500	5960
			4.83333	90600	5960
			4.83333	90600	5960
			4.83333	90600	5960
			4.83333	90600	5970
			4.83333	90600	5960
			4.83333	90600	5960
			4.83333	90600	5980
			4.83333	90700	5970
			4.83333	90700	5970
			4.83333	90700	5970
			4.86111	90700	5970
			4.86111	90700	5970
			4.86111	90700	5980
			4.86111	90700	5970
			4.86111	90700	5980
			4.86111	90800	5980
			4.86111	90800	5980
			4.86111	90800	5980
			4.86111	90800	5980
			4.86111	90800	5980
			4.88889	90800	5980
			4.88889	90800	5990
			4.88889	90900	5980
			4.88889	90900	5990
			4.88889	90900	5990
			4.88889	90900	5990
			4.88889	90900	5990
			4.88889	90900	6000
			4.88889	90900	5990
			4.88889	91000	6020
			4.91667	91000	6010
			4.91667	91000	6000
			4.91667	91000	6010
			4.91667	91000	6010
			4.91667	91000	6010
			4.91667	91000	6010
			4.91667	91000	6010
			4.91667	91000	6010
			4.91667	91100	6010
			4.91667	91100	6010
			4.94444	91100	6010
			4.94444	91100	6010
			4.94444	91100	6000
			4.94444	91100	6040
			4.94444	91100	6020
			4.94444	91100	6010
			4.94444	91200	6010
			4.94444	91200	6020
			4.94444	91200	6020
			4.94444	91200	6040
			4.97222	91200	6040
			4.97222	91200	6020
			4.97222	91200	6020
			4.97222	91200	6020
			4.97222	91300	6030
			4.97222	91300	6040
			4.97222	91300	6050
			4.97222	91300	6040
			4.97222	91300	6040
			4.97222	91300	6040
			5	91300	6050
			5	91400	6050
			5	91400	6060
			5	91400	6060
			5	91400	6060
			5	91400	6050
			5	91400	6060
			5	91400	6060
			5	91400	6060
			5	91400	6070
			5.02778	91500	6060
			5.02778	91500	6070
			5.02778	91500	6060
			5.02778	91500	6070
			5.02778	91500	6070
			5.02778	91500	6070
			5.02778	91500	6070
			5.02778	91500	6070
			5.02778	91600	6080
			5.02778	91600	6080
			5.05556	91600	6080
			5.05556	91600	6080
			5.05556	91600	6080
			5.05556	91600	6080
			5.05556	91600	6080
			5.05556	91600	6090
			5.05556	91700	6090
			5.05556	91700	6090
			5.05556	91700	6100
			5.05556	91700	6100
			5.08333	91700	6100
			5.08333	91700	6100
			5.08333	91700	6100
			5.08333	91800	6110
			5.08333	91800	6110
			5.08333	91800	6120
			5.08333	91800	6120
			5.08333	91800	6110
			5.08333	91800	6120
			5.08333	91800	6120
			5.11111	91900	6120
			5.11111	91900	6120
			5.11111	91900	6120
			5.11111	91900	6120
			5.11111	91900	6130
			5.11111	91900	6130
			5.11111	91900	6130
			5.11111	91900	6140
			5.11111	91900	6140
			5.11111	92000	6130
			5.13889	92000	6130
			5.13889	92000	6130
			5.13889	92000	6140
			5.13889	92000	6140
			5.13889	92000	6140
			5.13889	92000	6140
			5.13889	92000	6140
			5.13889	92000	6140
			5.13889	92000	6140
			5.13889	92100	6140
			5.16667	92100	6140
			5.16667	92100	6140
			5.16667	92100	6150
			5.16667	92100	6160
			5.16667	92100	6160
			5.16667	92100	6160
			5.16667	92100	6150
			5.16667	92100	6160
			5.16667	92200	6150
			5.16667	92200	6150
			5.19444	92200	6160
			5.19444	92200	6160
			5.19444	92200	6150
			5.19444	92200	6160
			5.19444	92200	6160
			5.19444	92200	6160
			5.19444	92200	6160
			5.19444	92200	6150
			5.19444	92300	6150
			5.19444	92300	6150
			5.22222	92300	6160
			5.22222	92300	6150
			5.22222	92300	6170
			5.22222	92300	6160
			5.22222	92300	6180
			5.22222	92300	6170
			5.22222	92400	6170
			5.22222	92400	6190
			5.22222	92400	6190
			5.22222	92400	6180
			5.25	92400	6180
			5.25	92400	6190
			5.25	92400	6190
			5.25	92400	6190
			5.25	92500	6200
			5.25	92500	6200
			5.25	92500	6200
			5.25	92500	6190
			5.25	92500	6210
			5.25	92500	6190
			5.27778	92500	6190
			5.27778	92500	6210
			5.27778	92500	6200
			5.27778	92500	6200
			5.27778	92500	6200
			5.27778	92500	6200
			5.27778	92600	6210
			5.27778	92600	6210
			5.27778	92600	6200
			5.27778	92600	6210
			5.30556	92600	6200
			5.30556	92600	6200
			5.30556	92600	6210
			5.30556	92600	6210
			5.30556	92600	6220
			5.30556	92600	6220
			5.30556	92600	6210
			5.30556	92600	6220
			5.30556	92600	6210
			5.30556	92700	6230
			5.33333	92700	6230
			5.33333	92700	6230
			5.33333	92700	6230
			5.33333	92700	6230
			5.33333	92700	6240
			5.33333	92700	6240
			5.33333	92700	6230
			5.33333	92700	6240
			5.33333	92700	6240
			5.33333	92700	6240
			5.36111	92700	6230
			5.36111	92700	6230
			5.36111	92700	6230
			5.36111	92800	6240
			5.36111	92800	6230
			5.36111	92800	6240
			5.36111	92800	6240
			5.36111	92800	6250
			5.36111	92800	6260
			5.36111	92800	6260
			5.38889	92800	6260
			5.38889	92800	6250
			5.38889	92800	6260

## Sheet: Supplementary Fig. 2
Y(NO3)3			Ni(NO3)2			Co(NO3)2			Fe(NO3)3
Time(s)	Raw Heat Rate (μJ/s)	Background	Time(s)	Raw Heat Rate (μJ/s)	Background	Time(s)	Raw Heat Rate (μJ/s)	Background	Time(s)	Raw Heat Rate (μJ/s)	Background
0	-0.008	-0.011	0	-0.02	-0.022	0	-0.025	-0.018	0	-0.02	-0.03
1	-0.008	-0.011	1	-0.019	-0.022	1	-0.025	-0.019	1	-0.02	-0.03
2	-0.008	-0.011	2	-0.019	-0.022	2	-0.025	-0.019	2	-0.02	-0.03
3	-0.008	-0.011	3	-0.019	-0.022	3	-0.025	-0.019	3	-0.02	-0.029
4	-0.009	-0.011	4	-0.019	-0.022	4	-0.025	-0.019	4	-0.019	-0.029
5	-0.009	-0.011	5	-0.019	-0.022	5	-0.025	-0.019	5	-0.019	-0.029
6	-0.009	-0.011	6	-0.018	-0.022	6	-0.024	-0.019	6	-0.019	-0.028
7	-0.009	-0.011	7	-0.018	-0.022	7	-0.024	-0.019	7	-0.019	-0.028
8	-0.009	-0.011	8	-0.018	-0.022	8	-0.024	-0.02	8	-0.019	-0.028
9	-0.01	-0.01	9	-0.018	-0.022	9	-0.024	-0.02	9	-0.018	-0.027
10	-0.01	-0.01	10	-0.018	-0.022	10	-0.024	-0.02	10	-0.018	-0.027
11	-0.01	-0.01	11	-0.017	-0.022	11	-0.024	-0.02	11	-0.018	-0.027
12	-0.01	-0.01	12	-0.017	-0.022	12	-0.024	-0.021	12	-0.018	-0.026
13	-0.01	-0.009	13	-0.017	-0.022	13	-0.024	-0.021	13	-0.018	-0.026
14	-0.01	-0.009	14	-0.017	-0.022	14	-0.024	-0.021	14	-0.017	-0.026
15	-0.01	-0.009	15	-0.017	-0.022	15	-0.024	-0.021	15	-0.017	-0.026
16	-0.009	-0.009	16	-0.017	-0.023	16	-0.024	-0.021	16	-0.017	-0.026
17	-0.009	-0.009	17	-0.017	-0.023	17	-0.024	-0.022	17	-0.017	-0.026
18	-0.009	-0.009	18	-0.017	-0.023	18	-0.024	-0.022	18	-0.017	-0.026
19	-0.009	-0.008	19	-0.017	-0.023	19	-0.024	-0.022	19	-0.017	-0.026
20	-0.009	-0.008	20	-0.017	-0.023	20	-0.024	-0.022	20	-0.017	-0.026
21	-0.008	-0.008	21	-0.017	-0.023	21	-0.024	-0.022	21	-0.017	-0.026
22	-0.008	-0.008	22	-0.017	-0.023	22	-0.024	-0.021	22	-0.016	-0.026
23	-0.008	-0.008	23	-0.017	-0.023	23	-0.024	-0.021	23	-0.016	-0.026
24	-0.008	-0.007	24	-0.017	-0.023	24	-0.024	-0.021	24	-0.016	-0.026
25	-0.007	-0.007	25	-0.017	-0.023	25	-0.024	-0.021	25	-0.016	-0.027
26	-0.007	-0.007	26	-0.017	-0.022	26	-0.024	-0.02	26	-0.016	-0.027
27	-0.007	-0.007	27	-0.017	-0.022	27	-0.024	-0.02	27	-0.016	-0.027
28	-0.007	-0.007	28	-0.017	-0.022	28	-0.023	-0.02	28	-0.016	-0.027
29	-0.007	-0.006	29	-0.018	-0.022	29	-0.022	-0.019	29	-0.016	-0.027
30	-0.007	-0.006	30	-0.018	-0.022	30	-0.021	-0.018	30	-0.016	-0.026
31	-0.007	-0.006	31	-0.018	-0.022	31	-0.02	-0.018	31	-0.016	-0.026
32	-0.007	-0.006	32	-0.018	-0.022	32	-0.019	-0.018	32	-0.016	-0.026
33	-0.007	-0.006	33	-0.018	-0.022	33	-0.019	-0.017	33	-0.016	-0.026
34	-0.007	-0.006	34	-0.018	-0.022	34	-0.019	-0.017	34	-0.016	-0.026
35	-0.007	-0.007	35	-0.018	-0.022	35	-0.019	-0.016	35	-0.017	-0.025
36	-0.007	-0.007	36	-0.018	-0.022	36	-0.019	-0.016	36	-0.017	-0.025
37	-0.007	-0.007	37	-0.018	-0.022	37	-0.019	-0.016	37	-0.017	-0.025
38	-0.007	-0.007	38	-0.018	-0.022	38	-0.019	-0.015	38	-0.017	-0.025
39	-0.006	-0.007	39	-0.018	-0.022	39	-0.02	-0.015	39	-0.017	-0.024
40	-0.006	-0.007	40	-0.018	-0.022	40	-0.02	-0.015	40	-0.018	-0.024
41	-0.006	-0.007	41	-0.017	-0.022	41	-0.02	-0.015	41	-0.018	-0.024
42	-0.006	-0.008	42	-0.017	-0.021	42	-0.021	-0.015	42	-0.018	-0.024
43	-0.006	-0.008	43	-0.017	-0.021	43	-0.022	-0.015	43	-0.018	-0.023
44	-0.005	-0.008	44	-0.017	-0.021	44	-0.023	-0.015	44	-0.018	-0.023
45	-0.005	-0.008	45	-0.016	-0.021	45	-0.024	-0.015	45	-0.018	-0.023
46	-0.005	-0.008	46	-0.016	-0.02	46	-0.025	-0.015	46	-0.018	-0.023
47	-0.004	-0.008	47	-0.016	-0.02	47	-0.026	-0.015	47	-0.019	-0.023
48	-0.004	-0.008	48	-0.016	-0.02	48	-0.026	-0.016	48	-0.019	-0.023
49	-0.004	-0.007	49	-0.016	-0.02	49	-0.026	-0.016	49	-0.019	-0.023
50	-0.004	-0.007	50	-0.015	-0.019	50	-0.026	-0.016	50	-0.019	-0.023
51	-0.003	-0.007	51	-0.015	-0.019	51	-0.026	-0.016	51	-0.019	-0.023
52	-0.003	-0.007	52	-0.015	-0.019	52	-0.026	-0.016	52	-0.019	-0.023
53	-0.003	-0.007	53	-0.015	-0.018	53	-0.026	-0.016	53	-0.019	-0.023
54	-0.003	-0.007	54	-0.015	-0.018	54	-0.026	-0.016	54	-0.019	-0.023
55	-0.003	-0.007	55	-0.015	-0.018	55	-0.026	-0.016	55	-0.019	-0.023
56	-0.003	-0.007	56	-0.015	-0.018	56	-0.026	-0.016	56	-0.019	-0.023
57	-0.003	-0.007	57	-0.015	-0.017	57	-0.026	-0.017	57	-0.019	-0.023
58	-0.004	-0.006	58	-0.015	-0.017	58	-0.026	-0.017	58	-0.019	-0.023
59	-0.004	-0.007	59	-0.015	-0.017	59	-0.026	-0.016	59	-0.019	-0.023
60	-0.004	-0.007	60	-0.015	-0.016	60	-0.025	-0.016	60	-0.019	-0.023
61	-0.004	-0.007	61	-0.015	-0.016	61	-0.025	-0.016	61	-0.019	-0.023
62	-0.004	-0.007	62	-0.015	-0.016	62	-0.025	-0.016	62	-0.019	-0.023
63	-0.005	-0.007	63	-0.015	-0.015	63	-0.025	-0.016	63	-0.018	-0.023
64	-0.005	-0.007	64	-0.015	-0.015	64	-0.025	-0.016	64	-0.018	-0.023
65	-0.005	-0.007	65	-0.015	-0.014	65	-0.025	-0.015	65	-0.018	-0.023
66	-0.005	-0.007	66	-0.015	-0.014	66	-0.025	-0.015	66	-0.018	-0.023
67	-0.005	-0.008	67	-0.015	-0.014	67	-0.025	-0.015	67	-0.018	-0.023
68	-0.005	-0.008	68	-0.015	-0.013	68	-0.025	-0.015	68	-0.018	-0.023
69	-0.005	-0.008	69	-0.015	-0.013	69	-0.025	-0.015	69	-0.018	-0.023
70	-0.005	-0.008	70	-0.015	-0.012	70	-0.025	-0.015	70	-0.018	-0.023
71	-0.005	-0.008	71	-0.015	-0.012	71	-0.024	-0.015	71	-0.018	-0.023
72	-0.005	-0.008	72	-0.015	-0.011	72	-0.024	-0.014	72	-0.018	-0.023
73	-0.005	-0.008	73	-0.015	-0.011	73	-0.024	-0.014	73	-0.018	-0.023
74	-0.005	-0.008	74	-0.014	-0.01	74	-0.024	-0.014	74	-0.018	-0.023
75	-0.005	-0.008	75	-0.014	-0.01	75	-0.024	-0.014	75	-0.017	-0.022
76	-0.005	-0.007	76	-0.014	-0.01	76	-0.023	-0.014	76	-0.017	-0.022
77	-0.005	-0.007	77	-0.014	-0.009	77	-0.023	-0.013	77	-0.017	-0.022
78	-0.005	-0.007	78	-0.014	-0.009	78	-0.023	-0.013	78	-0.017	-0.022
79	-0.005	-0.007	79	-0.014	-0.009	79	-0.023	-0.013	79	-0.017	-0.021
80	-0.005	-0.007	80	-0.013	-0.009	80	-0.023	-0.013	80	-0.017	-0.021
81	-0.005	-0.008	81	-0.013	-0.009	81	-0.022	-0.013	81	-0.016	-0.021
82	-0.005	-0.008	82	-0.013	-0.009	82	-0.022	-0.012	82	-0.016	-0.021
83	-0.006	-0.008	83	-0.013	-0.009	83	-0.022	-0.012	83	-0.016	-0.021
84	-0.006	-0.008	84	-0.013	-0.009	84	-0.022	-0.012	84	-0.015	-0.021
85	-0.006	-0.008	85	-0.013	-0.009	85	-0.021	-0.012	85	-0.015	-0.021
86	-0.006	-0.008	86	-0.013	-0.009	86	-0.021	-0.012	86	-0.015	-0.021
87	-0.006	-0.008	87	-0.013	-0.009	87	-0.021	-0.012	87	-0.014	-0.021
88	-0.007	-0.009	88	-0.013	-0.009	88	-0.021	-0.011	88	-0.014	-0.021
89	-0.007	-0.009	89	-0.013	-0.01	89	-0.021	-0.011	89	-0.014	-0.021
90	-0.007	-0.009	90	-0.013	-0.01	90	-0.021	-0.011	90	-0.014	-0.021
91	-0.007	-0.009	91	-0.012	-0.01	91	-0.021	-0.011	91	-0.014	-0.021
92	-0.008	-0.009	92	-0.012	-0.01	92	-0.02	-0.011	92	-0.013	-0.021
93	-0.008	-0.009	93	-0.012	-0.011	93	-0.02	-0.011	93	-0.013	-0.021
94	-0.008	-0.009	94	-0.012	-0.011	94	-0.02	-0.011	94	-0.013	-0.021
95	-0.008	-0.009	95	-0.012	-0.011	95	-0.02	-0.011	95	-0.013	-0.021
96	-0.008	-0.009	96	-0.012	-0.011	96	-0.02	-0.011	96	-0.013	-0.021
97	-0.008	-0.009	97	-0.011	-0.011	97	-0.02	-0.011	97	-0.013	-0.021
98	-0.008	-0.009	98	-0.011	-0.012	98	-0.019	-0.011	98	-0.013	-0.021
99	-0.007	-0.009	99	-0.011	-0.012	99	-0.019	-0.011	99	-0.013	-0.021
100	-0.007	-0.009	100	-0.011	-0.012	100	-0.019	-0.011	100	-0.013	-0.021
101	-0.007	-0.008	101	-0.011	-0.012	101	-0.018	-0.011	101	-0.013	-0.021
102	-0.007	-0.008	102	-0.011	-0.012	102	-0.018	-0.011	102	-0.013	-0.021
103	-0.007	-0.008	103	-0.011	-0.012	103	-0.018	-0.011	103	-0.013	-0.021
104	-0.007	-0.007	104	-0.011	-0.012	104	-0.017	-0.011	104	-0.013	-0.021
105	-0.007	-0.007	105	-0.011	-0.011	105	-0.017	-0.011	105	-0.012	-0.021
106	-0.007	-0.007	106	-0.011	-0.011	106	-0.017	-0.011	106	-0.012	-0.02
107	-0.006	-0.006	107	-0.011	-0.011	107	-0.016	-0.011	107	-0.012	-0.02
108	-0.006	-0.006	108	-0.011	-0.011	108	-0.016	-0.01	108	-0.012	-0.02
109	-0.006	-0.006	109	-0.011	-0.01	109	-0.015	-0.01	109	-0.012	-0.02
110	-0.006	-0.005	110	-0.011	-0.01	110	-0.015	-0.01	110	-0.012	-0.021
111	-0.007	-0.005	111	-0.011	-0.01	111	-0.015	-0.01	111	-0.011	-0.021
112	-0.007	-0.005	112	-0.011	-0.01	112	-0.015	-0.01	112	-0.011	-0.021
113	-0.007	-0.005	113	-0.011	-0.009	113	-0.014	-0.01	113	-0.011	-0.021
114	-0.008	-0.005	114	-0.011	-0.009	114	-0.014	-0.009	114	-0.011	-0.021
115	-0.008	-0.005	115	-0.011	-0.009	115	-0.014	-0.009	115	-0.011	-0.022
116	-0.009	-0.005	116	-0.011	-0.009	116	-0.014	-0.009	116	-0.011	-0.022
117	-0.009	-0.005	117	-0.011	-0.009	117	-0.014	-0.009	117	-0.011	-0.022
118	-0.01	-0.005	118	-0.01	-0.009	118	-0.013	-0.009	118	-0.011	-0.022
119	-0.01	-0.005	119	-0.01	-0.008	119	-0.013	-0.009	119	-0.011	-0.022
120	-0.01	-0.005	120	-0.01	-0.008	120	-0.013	-0.009	120	-0.011	-0.022
121	-0.011	-0.005	121	-0.01	-0.008	121	-0.013	-0.009	121	-0.011	-0.022
122	-0.011	-0.005	122	-0.01	-0.008	122	-0.013	-0.009	122	-0.012	-0.022
123	-0.011	-0.005	123	-0.009	-0.008	123	-0.013	-0.009	123	-0.012	-0.022
124	-0.012	-0.005	124	-0.009	-0.008	124	-0.013	-0.01	124	-0.012	-0.022
125	-0.012	-0.005	125	-0.009	-0.008	125	-0.013	-0.01	125	-0.012	-0.022
126	-0.012	-0.005	126	-0.009	-0.008	126	-0.013	-0.01	126	-0.012	-0.022
127	-0.013	-0.005	127	-0.009	-0.008	127	-0.012	-0.01	127	-0.012	-0.022
128	-0.013	-0.005	128	-0.009	-0.008	128	-0.012	-0.01	128	-0.011	-0.021
129	-0.013	-0.005	129	-0.009	-0.008	129	-0.012	-0.01	129	-0.012	-0.021
130	-0.013	-0.005	130	-0.009	-0.008	130	-0.012	-0.01	130	-0.012	-0.021
131	-0.013	-0.006	131	-0.009	-0.008	131	-0.012	-0.01	131	-0.012	-0.02
132	-0.013	-0.006	132	-0.009	-0.007	132	-0.012	-0.01	132	-0.012	-0.02
133	-0.013	-0.006	133	-0.009	-0.007	133	-0.012	-0.01	133	-0.012	-0.02
134	-0.013	-0.006	134	-0.009	-0.007	134	-0.012	-0.01	134	-0.012	-0.02
135	-0.012	-0.006	135	-0.009	-0.007	135	-0.012	-0.009	135	-0.012	-0.019
136	-0.012	-0.006	136	-0.008	-0.007	136	-0.012	-0.009	136	-0.012	-0.019
137	-0.012	-0.006	137	-0.008	-0.007	137	-0.011	-0.009	137	-0.012	-0.018
138	-0.012	-0.006	138	-0.008	-0.007	138	-0.011	-0.009	138	-0.013	-0.018
139	-0.012	-0.006	139	-0.008	-0.006	139	-0.011	-0.009	139	-0.013	-0.018
140	-0.011	-0.005	140	-0.008	-0.006	140	-0.012	-0.009	140	-0.013	-0.017
141	-0.011	-0.005	141	-0.008	-0.006	141	-0.012	-0.009	141	-0.013	-0.017
142	-0.011	-0.005	142	-0.008	-0.006	142	-0.012	-0.009	142	-0.014	-0.017
143	-0.011	-0.005	143	-0.008	-0.006	143	-0.012	-0.009	143	-0.014	-0.017
144	-0.011	-0.004	144	-0.007	-0.005	144	-0.012	-0.009	144	-0.014	-0.016
145	-0.011	-0.004	145	-0.007	-0.005	145	-0.012	-0.009	145	-0.014	-0.016
146	-0.01	-0.004	146	-0.007	-0.005	146	-0.012	-0.009	146	-0.014	-0.016
147	-0.01	-0.004	147	-0.007	-0.005	147	-0.012	-0.009	147	-0.014	-0.016
148	-0.01	-0.004	148	-0.007	-0.005	148	-0.012	-0.01	148	-0.014	-0.015
149	-0.01	-0.003	149	-0.007	-0.005	149	-0.012	-0.01	149	-0.014	-0.015
150	-0.01	-0.003	150	-0.007	-0.005	150	-0.012	-0.01	150	-0.014	-0.015
151	-0.01	-0.003	151	-0.007	-0.004	151	-0.012	-0.01	151	-0.014	-0.015
152	-0.01	-0.003	152	-0.007	-0.004	152	-0.012	-0.01	152	-0.013	-0.015
153	-0.01	-0.003	153	-0.008	-0.004	153	-0.012	-0.01	153	-0.013	-0.015
154	-0.01	-0.003	154	-0.008	-0.004	154	-0.012	-0.011	154	-0.013	-0.014
155	-0.01	-0.002	155	-0.008	-0.004	155	-0.012	-0.011	155	-0.012	-0.014
156	-0.01	-0.002	156	-0.008	-0.004	156	-0.012	-0.011	156	-0.012	-0.014
157	-0.01	-0.002	157	-0.008	-0.004	157	-0.012	-0.011	157	-0.012	-0.014
158	-0.01	-0.002	158	-0.008	-0.004	158	-0.012	-0.011	158	-0.011	-0.014
159	-0.01	-0.002	159	-0.009	-0.004	159	-0.012	-0.011	159	-0.011	-0.014
160	-0.009	-0.002	160	-0.009	-0.004	160	-0.012	-0.011	160	-0.01	-0.014
161	-0.009	-0.002	161	-0.009	-0.004	161	-0.011	-0.011	161	-0.01	-0.014
162	-0.009	-0.002	162	-0.009	-0.004	162	-0.011	-0.011	162	-0.009	-0.014
163	-0.009	-0.002	163	-0.009	-0.004	163	-0.011	-0.011	163	-0.009	-0.014
164	-0.009	-0.002	164	-0.009	-0.004	164	-0.011	-0.011	164	-0.009	-0.013
165	-0.009	-0.002	165	-0.01	-0.004	165	-0.01	-0.011	165	-0.009	-0.013
166	-0.009	-0.002	166	-0.01	-0.004	166	-0.01	-0.011	166	-0.008	-0.013
167	-0.009	-0.002	167	-0.01	-0.004	167	-0.009	-0.011	167	-0.008	-0.014
168	-0.009	-0.002	168	-0.01	-0.004	168	-0.009	-0.011	168	-0.007	-0.014
169	-0.008	-0.002	169	-0.009	-0.004	169	-0.009	-0.011	169	-0.007	-0.014
170	-0.008	-0.002	170	-0.009	-0.004	170	-0.008	-0.01	170	-0.007	-0.014
171	-0.008	-0.002	171	-0.009	-0.003	171	-0.008	-0.01	171	-0.006	-0.014
172	-0.008	-0.002	172	-0.009	-0.003	172	-0.008	-0.01	172	-0.006	-0.014
173	-0.008	-0.002	173	-0.009	-0.003	173	-0.008	-0.01	173	-0.006	-0.015
174	-0.008	-0.002	174	-0.009	-0.003	174	-0.007	-0.01	174	-0.006	-0.015
175	-0.008	-0.002	175	-0.008	-0.003	175	-0.007	-0.01	175	-0.005	-0.015
176	-0.008	-0.002	176	-0.008	-0.003	176	-0.007	-0.01	176	-0.005	-0.015
177	-0.008	-0.002	177	-0.008	-0.003	177	-0.007	-0.01	177	-0.005	-0.015
178	-0.008	-0.002	178	-0.007	-0.003	178	-0.007	-0.01	178	-0.005	-0.015
179	-0.008	-0.002	179	-0.007	-0.003	179	-0.007	-0.01	179	-0.005	-0.015
180	-0.008	-0.002	180	-0.007	-0.003	180	-0.007	-0.01	180	-0.005	-0.015
181	-0.008	-0.002	181	-0.007	-0.003	181	-0.007	-0.01	181	-0.005	-0.015
182	-0.008	-0.002	182	-0.006	-0.004	182	-0.007	-0.01	182	-0.005	-0.015
183	-0.008	-0.002	183	-0.006	-0.004	183	-0.007	-0.01	183	-0.005	-0.015
184	-0.008	-0.002	184	-0.006	-0.004	184	-0.007	-0.01	184	-0.004	-0.015
185	-0.008	-0.002	185	-0.006	-0.004	185	-0.008	-0.01	185	-0.004	-0.015
186	-0.009	-0.002	186	-0.006	-0.004	186	-0.008	-0.01	186	-0.004	-0.016
187	-0.009	-0.002	187	-0.005	-0.004	187	-0.008	-0.01	187	-0.004	-0.016
188	-0.008	-0.002	188	-0.005	-0.004	188	-0.007	-0.01	188	-0.004	-0.016
189	-0.008	-0.002	189	-0.005	-0.004	189	-0.007	-0.009	189	-0.004	-0.016
190	-0.008	-0.002	190	-0.004	-0.004	190	-0.007	-0.009	190	-0.004	-0.016
191	-0.008	-0.002	191	-0.004	-0.004	191	-0.007	-0.009	191	-0.004	-0.016
192	-0.008	-0.002	192	-0.004	-0.004	192	-0.007	-0.009	192	-0.004	-0.016
193	-0.008	-0.002	193	-0.004	-0.004	193	-0.007	-0.009	193	-0.003	-0.016
194	-0.008	-0.002	194	-0.004	-0.004	194	-0.007	-0.009	194	-0.003	-0.016
195	-0.008	-0.003	195	-0.004	-0.004	195	-0.006	-0.009	195	-0.003	-0.016
196	-0.008	-0.003	196	-0.004	-0.004	196	-0.006	-0.009	196	-0.003	-0.016
197	-0.007	-0.003	197	-0.003	-0.004	197	-0.006	-0.009	197	-0.002	-0.016
198	-0.007	-0.003	198	-0.003	-0.004	198	-0.005	-0.009	198	-0.002	-0.015
199	-0.007	-0.004	199	-0.003	-0.004	199	-0.005	-0.009	199	-0.002	-0.015
200	-0.007	-0.004	200	-0.003	-0.004	200	-0.004	-0.009	200	-0.002	-0.015
201	-0.007	-0.004	201	-0.002	-0.004	201	-0.004	-0.009	201	-0.002	-0.014
202	-0.007	-0.005	202	-0.002	-0.004	202	-0.004	-0.009	202	-0.002	-0.014
203	-0.007	-0.005	203	-0.002	-0.004	203	-0.003	-0.008	203	-0.002	-0.014
204	-0.007	-0.005	204	-0.002	-0.004	204	-0.003	-0.008	204	-0.002	-0.013
205	-0.007	-0.005	205	-0.002	-0.004	205	-0.003	-0.008	205	-0.002	-0.013
206	-0.007	-0.006	206	-0.002	-0.004	206	-0.002	-0.008	206	-0.002	-0.012
207	-0.006	-0.006	207	-0.002	-0.004	207	-0.002	-0.008	207	-0.002	-0.012
208	-0.006	-0.007	208	-0.002	-0.003	208	-0.002	-0.008	208	-0.002	-0.011
209	-0.006	-0.007	209	-0.002	-0.003	209	-0.002	-0.007	209	-0.002	-0.011
210	-0.006	-0.007	210	-0.002	-0.003	210	-0.002	-0.007	210	-0.002	-0.011
211	-0.006	-0.007	211	-0.002	-0.003	211	-0.001	-0.007	211	-0.002	-0.01
212	-0.006	-0.007	212	-0.002	-0.003	212	-0.001	-0.007	212	-0.002	-0.01
213	-0.006	-0.008	213	-0.002	-0.003	213	-0.001	-0.007	213	-0.002	-0.01
214	-0.006	-0.008	214	-0.002	-0.003	214	-0.001	-0.007	214	-0.003	-0.009
215	-0.006	-0.008	215	-0.002	-0.003	215	-0.001	-0.007	215	-0.003	-0.009
216	-0.006	-0.008	216	-0.002	-0.003	216	0	-0.007	216	-0.003	-0.009
217	-0.006	-0.007	217	-0.002	-0.003	217	0	-0.007	217	-0.003	-0.008
218	-0.006	-0.007	218	-0.003	-0.003	218	0	-0.007	218	-0.003	-0.008
219	-0.006	-0.007	219	-0.003	-0.003	219	0	-0.007	219	-0.003	-0.007
220	-0.006	-0.007	220	-0.003	-0.003	220	-0.001	-0.007	220	-0.003	-0.007
221	-0.006	-0.007	221	-0.003	-0.003	221	-0.001	-0.007	221	-0.003	-0.007
222	-0.006	-0.007	222	-0.003	-0.003	222	0	-0.007	222	-0.003	-0.006
223	-0.006	-0.007	223	-0.003	-0.003	223	0	-0.007	223	-0.003	-0.006
224	-0.005	-0.007	224	-0.003	-0.003	224	0	-0.007	224	-0.003	-0.005
225	-0.005	-0.007	225	-0.004	-0.003	225	-0.001	-0.008	225	-0.003	-0.005
226	-0.005	-0.006	226	-0.004	-0.003	226	-0.001	-0.008	226	-0.004	-0.005
227	-0.005	-0.006	227	-0.004	-0.003	227	-0.001	-0.008	227	-0.004	-0.005
228	-0.005	-0.006	228	-0.004	-0.003	228	-0.001	-0.008	228	-0.004	-0.004
229	-0.005	-0.006	229	-0.004	-0.003	229	-0.001	-0.007	229	-0.005	-0.004
230	-0.004	-0.006	230	-0.004	-0.003	230	-0.001	-0.007	230	-0.005	-0.004
231	-0.004	-0.006	231	-0.005	-0.003	231	-0.001	-0.007	231	-0.005	-0.004
232	-0.004	-0.006	232	-0.005	-0.003	232	-0.001	-0.007	232	-0.006	-0.004
233	-0.004	-0.006	233	-0.005	-0.003	233	-0.001	-0.007	233	-0.006	-0.004
234	-0.003	-0.007	234	-0.005	-0.002	234	-0.001	-0.007	234	-0.006	-0.004
235	-0.003	-0.007	235	-0.005	-0.002	235	0	-0.007	235	-0.006	-0.004
236	-0.003	-0.007	236	-0.005	-0.002	236	0	-0.006	236	-0.007	-0.004
237	-0.003	-0.007	237	-0.005	-0.002	237	0.001	-0.006	237	-0.007	-0.004
238	-0.002	-0.007	238	-0.005	-0.002	238	0.001	-0.006	238	-0.007	-0.004
239	-0.002	-0.007	239	-0.005	-0.002	239	0.001	-0.006	239	-0.007	-0.004
240	-0.002	-0.007	240	-0.005	-0.002	240	0.001	-0.006	240	-0.007	-0.004
241	-0.002	-0.007	241	-0.005	-0.002	241	0.001	-0.005	241	-0.007	-0.004
242	-0.002	-0.007	242	-0.005	-0.002	242	0.001	-0.005	242	-0.007	-0.004
243	-0.002	-0.007	243	-0.004	-0.002	243	0.001	-0.005	243	-0.007	-0.004
244	-0.002	-0.007	244	-0.004	-0.002	244	0	-0.005	244	-0.007	-0.004
245	-0.002	-0.007	245	-0.004	-0.002	245	0	-0.005	245	-0.007	-0.004
246	-0.002	-0.007	246	-0.003	-0.002	246	0	-0.005	246	-0.006	-0.004
247	-0.002	-0.007	247	-0.003	-0.001	247	0	-0.004	247	-0.006	-0.004
248	-0.002	-0.006	248	-0.002	-0.001	248	-0.001	-0.004	248	-0.006	-0.004
249	-0.002	-0.006	249	-0.002	-0.001	249	-0.001	-0.004	249	-0.006	-0.004
250	-0.002	-0.006	250	-0.002	-0.002	250	-0.002	-0.004	250	-0.005	-0.004
251	-0.002	-0.006	251	-0.001	-0.002	251	-0.002	-0.004	251	-0.005	-0.004
252	-0.002	-0.006	252	-0.001	-0.002	252	-0.003	-0.003	252	-0.005	-0.003
253	-0.002	-0.005	253	0	-0.002	253	-0.003	-0.003	253	-0.004	-0.003
254	-0.002	-0.005	254	0	-0.002	254	-0.003	-0.003	254	-0.004	-0.003
255	-0.002	-0.005	255	0	-0.002	255	-0.003	-0.003	255	-0.004	-0.003
256	-0.002	-0.005	256	0	-0.002	256	-0.003	-0.002	256	-0.004	-0.003
257	-0.002	-0.004	257	0.001	-0.002	257	-0.003	-0.002	257	-0.004	-0.003
258	-0.002	-0.004	258	0.001	-0.002	258	-0.003	-0.002	258	-0.004	-0.002
259	-0.002	-0.004	259	0.001	-0.002	259	-0.003	-0.002	259	-0.003	-0.002
260	-0.001	-0.003	260	0.001	-0.002	260	-0.002	-0.002	260	-0.003	-0.002
261	-0.001	-0.003	261	0.001	-0.002	261	-0.002	-0.002	261	-0.003	-0.002
262	-0.001	-0.002	262	0.001	-0.002	262	-0.002	-0.001	262	-0.003	-0.002
263	-0.001	-0.002	263	0.001	-0.002	263	-0.002	-0.001	263	-0.003	-0.002
264	-0.001	-0.001	264	0.001	-0.002	264	-0.002	-0.001	264	-0.003	-0.001
265	-0.001	-0.001	265	0.001	-0.002	265	-0.001	-0.001	265	-0.003	-0.001
266	-0.001	0	266	0.001	-0.002	266	-0.001	-0.001	266	-0.003	-0.001
267	-0.001	0	267	0	-0.002	267	-0.001	-0.001	267	-0.002	-0.001
268	-0.001	0.001	268	0	-0.001	268	-0.001	0	268	-0.002	-0.001
269	-0.001	0.001	269	0	-0.001	269	-0.001	0	269	-0.002	-0.001
270	-0.001	0.001	270	0	-0.001	270	-0.001	0	270	-0.002	-0.001
271	-0.001	0.001	271	0	-0.001	271	-0.001	0	271	-0.002	0
272	-0.001	0.002	272	0	-0.001	272	-0.001	0	272	-0.001	0
273	0	0.002	273	0	-0.001	273	-0.001	0	273	-0.001	0
274	0	0.002	274	0	-0.001	274	-0.001	0	274	-0.001	0
275	-0.001	0.002	275	0	-0.001	275	-0.001	0	275	-0.001	0
276	-0.001	0.002	276	0	-0.001	276	-0.001	0	276	-0.001	0
277	-0.001	0.002	277	0	-0.001	277	-0.001	0	277	0	0
278	-0.001	0.002	278	0	-0.001	278	0	-0.001	278	0	0
279	-0.001	0.002	279	0	0	279	0	-0.001	279	0	-0.001
280	-0.001	0.001	280	0	0	280	0	-0.001	280	0	-0.001
281	-0.001	0.001	281	0	-0.001	281	0	-0.001	281	0	-0.001
282	-0.001	0.001	282	0	-0.001	282	0	-0.001	282	0	-0.001
283	-0.002	0	283	0	0	283	0	-0.001	283	0	-0.001
284	-0.002	0	284	0	0	284	0	-0.001	284	0.001	-0.002
285	-0.002	0	285	0	0	285	0	-0.002	285	0.001	-0.002
286	-0.002	-0.001	286	-0.001	0	286	0	-0.002	286	0.001	-0.003
287	-0.002	-0.001	287	-0.001	0	287	0	-0.002	287	0.001	-0.003
288	-0.002	-0.002	288	-0.001	0	288	0.001	-0.002	288	0.001	-0.003
289	-0.002	-0.002	289	-0.001	0	289	0.001	-0.002	289	0.002	-0.004
290	-0.002	-0.002	290	-0.001	0	290	0.001	-0.002	290	0.002	-0.004
291	-0.002	-0.003	291	-0.001	0	291	0.001	-0.002	291	0.002	-0.004
292	-0.002	-0.003	292	-0.001	0	292	0.001	-0.002	292	0.002	-0.004
293	-0.002	-0.003	293	-0.001	0	293	0	-0.002	293	0.002	-0.004
294	-0.002	-0.003	294	-0.001	0	294	0	-0.002	294	0.002	-0.004
295	-0.002	-0.003	295	-0.001	0	295	0	-0.003	295	0.002	-0.004
296	-0.002	-0.003	296	-0.001	0	296	0	-0.003	296	0.002	-0.004
297	-0.002	-0.003	297	-0.001	0	297	0	-0.003	297	0.002	-0.004
298	-0.002	-0.004	298	-0.001	-0.001	298	0.001	-0.003	298	0.002	-0.004
299	-0.002	-0.004	299	-0.001	-0.001	299	0.001	-0.003	299	0.001	-0.005
300	-0.002	-0.004	300	-0.001	-0.001	300	0.001	-0.004	300	0.001	-0.005
301	-0.002	-0.004	301	-0.001	-0.001	301	0.001	-0.004	301	0.001	-0.005
302	-0.003	-0.004	302	-0.001	-0.001	302	0.001	-0.004	302	0.001	-0.005
303	-0.003	-0.004	303	-0.001	-0.001	303	0.001	-0.004	303	0.001	-0.005
304	-0.004	-0.004	304	-0.001	-0.001	304	0.001	-0.004	304	0.001	-0.006
305	-0.004	-0.003	305	-0.001	-0.002	305	0.001	-0.004	305	0.001	-0.006
306	-0.005	-0.003	306	-0.001	-0.002	306	0.001	-0.004	306	0.001	-0.007
307	-0.005	-0.004	307	-0.001	-0.002	307	0.001	-0.004	307	0.001	-0.007
308	-0.006	-0.004	308	0	-0.002	308	0.001	-0.004	308	0.001	-0.008
309	-0.007	-0.004	309	0	-0.002	309	0.001	-0.004	309	0.001	-0.009
310	-0.008	-0.004	310	0	-0.002	310	0.001	-0.003	310	-0.001	-0.01
311	-0.01	-0.004	311	0	-0.003	311	0.002	-0.003	311	-0.017	-0.011
312	-0.021	-0.004	312	0.001	-0.005	312	0.002	-0.003	312	-0.076	-0.014
313	-0.046	-0.003	313	0.004	-0.008	313	0.004	-0.005	313	-0.222	-0.018
314	-0.097	-0.002	314	0.01	-0.011	314	0.006	-0.006	314	-0.505	-0.025
315	-0.177	0.002	315	0.019	-0.015	315	0.009	-0.009	315	-0.956	-0.034
316	-0.289	0.007	316	0.03	-0.019	316	0.014	-0.011	316	-1.583	-0.045
317	-0.428	0.015	317	0.045	-0.023	317	0.02	-0.013	317	-2.363	-0.059
318	-0.589	0.025	318	0.061	-0.026	318	0.027	-0.014	318	-3.27	-0.075
319	-0.771	0.036	319	0.079	-0.029	319	0.035	-0.015	319	-4.277	-0.095
320	-0.971	0.049	320	0.099	-0.032	320	0.043	-0.016	320	-5.375	-0.118
321	-1.189	0.063	321	0.12	-0.035	321	0.052	-0.016	321	-6.559	-0.143
322	-1.425	0.079	322	0.141	-0.038	322	0.06	-0.017	322	-7.823	-0.171
323	-1.677	0.095	323	0.164	-0.041	323	0.068	-0.016	323	-9.157	-0.202
324	-1.942	0.113	324	0.186	-0.043	324	0.076	-0.016	324	-10.545	-0.235
325	-2.217	0.132	325	0.209	-0.046	325	0.084	-0.016	325	-11.97	-0.27
326	-2.499	0.151	326	0.231	-0.048	326	0.091	-0.015	326	-13.411	-0.307
327	-2.782	0.171	327	0.252	-0.05	327	0.096	-0.014	327	-14.834	-0.345
328	-3.056	0.191	328	0.271	-0.05	328	0.101	-0.012	328	-16.19	-0.384
329	-3.312	0.211	329	0.287	-0.05	329	0.103	-0.009	329	-17.426	-0.421
330	-3.542	0.228	330	0.298	-0.05	330	0.104	-0.006	330	-18.503	-0.459
331	-3.744	0.244	331	0.306	-0.05	331	0.102	-0.004	331	-19.41	-0.496
332	-3.921	0.258	332	0.31	-0.051	332	0.098	-0.002	332	-20.159	-0.532
333	-4.076	0.269	333	0.311	-0.053	333	0.092	-0.001	333	-20.777	-0.566
334	-4.211	0.279	334	0.309	-0.055	334	0.084	-0.001	334	-21.284	-0.599
335	-4.327	0.287	335	0.305	-0.058	335	0.074	-0.002	335	-21.691	-0.63
336	-4.424	0.294	336	0.299	-0.061	336	0.064	-0.003	336	-22	-0.658
337	-4.5	0.299	337	0.29	-0.065	337	0.053	-0.005	337	-22.213	-0.686
338	-4.558	0.303	338	0.279	-0.07	338	0.04	-0.008	338	-22.338	-0.711
339	-4.599	0.306	339	0.267	-0.075	339	0.027	-0.012	339	-22.389	-0.735
340	-4.626	0.307	340	0.254	-0.08	340	0.014	-0.017	340	-22.379	-0.757
341	-4.64	0.307	341	0.24	-0.086	341	0	-0.022	341	-22.317	-0.778
342	-4.642	0.306	342	0.225	-0.092	342	-0.014	-0.028	342	-22.208	-0.797
343	-4.631	0.304	343	0.209	-0.098	343	-0.028	-0.035	343	-22.055	-0.814
344	-4.609	0.302	344	0.193	-0.104	344	-0.041	-0.041	344	-21.861	-0.829
345	-4.577	0.299	345	0.176	-0.111	345	-0.055	-0.048	345	-21.631	-0.843
346	-4.536	0.295	346	0.159	-0.117	346	-0.069	-0.056	346	-21.373	-0.856
347	-4.487	0.291	347	0.142	-0.123	347	-0.082	-0.063	347	-21.09	-0.867
348	-4.432	0.287	348	0.125	-0.13	348	-0.095	-0.071	348	-20.788	-0.876
349	-4.371	0.282	349	0.109	-0.136	349	-0.107	-0.079	349	-20.469	-0.884
350	-4.304	0.278	350	0.092	-0.142	350	-0.119	-0.086	350	-20.134	-0.891
351	-4.233	0.273	351	0.076	-0.148	351	-0.131	-0.094	351	-19.785	-0.897
352	-4.157	0.268	352	0.06	-0.153	352	-0.142	-0.101	352	-19.426	-0.901
353	-4.078	0.262	353	0.045	-0.158	353	-0.152	-0.109	353	-19.06	-0.904
354	-3.996	0.257	354	0.03	-0.163	354	-0.162	-0.115	354	-18.688	-0.905
355	-3.913	0.252	355	0.016	-0.167	355	-0.171	-0.122	355	-18.312	-0.905
356	-3.827	0.246	356	0.002	-0.171	356	-0.18	-0.128	356	-17.934	-0.905
357	-3.74	0.241	357	-0.011	-0.175	357	-0.188	-0.134	357	-17.553	-0.903
358	-3.652	0.236	358	-0.024	-0.178	358	-0.195	-0.139	358	-17.172	-0.899
359	-3.564	0.231	359	-0.035	-0.181	359	-0.202	-0.144	359	-16.792	-0.895
360	-3.474	0.226	360	-0.046	-0.184	360	-0.208	-0.148	360	-16.413	-0.89
361	-3.385	0.221	361	-0.057	-0.186	361	-0.213	-0.152	361	-16.036	-0.884
362	-3.295	0.216	362	-0.066	-0.187	362	-0.218	-0.155	362	-15.663	-0.876
363	-3.206	0.212	363	-0.076	-0.189	363	-0.222	-0.158	363	-15.293	-0.868
364	-3.118	0.207	364	-0.084	-0.19	364	-0.226	-0.16	364	-14.928	-0.859
365	-3.03	0.203	365	-0.092	-0.19	365	-0.229	-0.162	365	-14.567	-0.849
366	-2.942	0.199	366	-0.099	-0.19	366	-0.231	-0.164	366	-14.211	-0.839
367	-2.856	0.195	367	-0.106	-0.19	367	-0.233	-0.165	367	-13.861	-0.828
368	-2.771	0.191	368	-0.112	-0.189	368	-0.235	-0.166	368	-13.517	-0.816
369	-2.686	0.187	369	-0.117	-0.188	369	-0.236	-0.167	369	-13.178	-0.804
370	-2.603	0.184	370	-0.122	-0.187	370	-0.237	-0.167	370	-12.846	-0.792
371	-2.522	0.18	371	-0.127	-0.186	371	-0.238	-0.168	371	-12.52	-0.779
372	-2.441	0.177	372	-0.131	-0.184	372	-0.238	-0.168	372	-12.2	-0.766
373	-2.362	0.174	373	-0.135	-0.183	373	-0.237	-0.167	373	-11.887	-0.753
374	-2.285	0.171	374	-0.138	-0.181	374	-0.237	-0.167	374	-11.58	-0.74
375	-2.209	0.168	375	-0.141	-0.179	375	-0.236	-0.167	375	-11.281	-0.726
376	-2.135	0.166	376	-0.144	-0.177	376	-0.235	-0.166	376	-10.988	-0.713
377	-2.062	0.163	377	-0.146	-0.175	377	-0.234	-0.165	377	-10.702	-0.7
378	-1.991	0.161	378	-0.149	-0.172	378	-0.233	-0.164	378	-10.422	-0.686
379	-1.921	0.158	379	-0.151	-0.17	379	-0.232	-0.163	379	-10.149	-0.673
380	-1.854	0.156	380	-0.152	-0.168	380	-0.23	-0.161	380	-9.883	-0.659
381	-1.787	0.154	381	-0.154	-0.165	381	-0.229	-0.16	381	-9.623	-0.646
382	-1.722	0.152	382	-0.155	-0.163	382	-0.227	-0.158	382	-9.37	-0.633
383	-1.659	0.15	383	-0.156	-0.16	383	-0.225	-0.156	383	-9.123	-0.62
384	-1.598	0.148	384	-0.157	-0.158	384	-0.224	-0.155	384	-8.882	-0.607
385	-1.537	0.147	385	-0.158	-0.156	385	-0.221	-0.153	385	-8.647	-0.594
386	-1.479	0.145	386	-0.159	-0.153	386	-0.219	-0.15	386	-8.418	-0.581
387	-1.422	0.143	387	-0.159	-0.151	387	-0.217	-0.148	387	-8.195	-0.568
388	-1.366	0.142	388	-0.159	-0.148	388	-0.214	-0.146	388	-7.978	-0.555
389	-1.312	0.141	389	-0.16	-0.145	389	-0.212	-0.144	389	-7.766	-0.542
390	-1.259	0.139	390	-0.159	-0.143	390	-0.209	-0.141	390	-7.56	-0.529
391	-1.207	0.138	391	-0.159	-0.14	391	-0.207	-0.139	391	-7.359	-0.517
392	-1.157	0.137	392	-0.159	-0.137	392	-0.204	-0.137	392	-7.163	-0.504
393	-1.108	0.136	393	-0.158	-0.134	393	-0.201	-0.135	393	-6.973	-0.492
394	-1.06	0.135	394	-0.157	-0.131	394	-0.198	-0.132	394	-6.788	-0.48
395	-1.014	0.134	395	-0.156	-0.128	395	-0.194	-0.13	395	-6.607	-0.467
396	-0.968	0.134	396	-0.155	-0.125	396	-0.191	-0.127	396	-6.431	-0.455
397	-0.924	0.133	397	-0.154	-0.121	397	-0.188	-0.125	397	-6.26	-0.444
398	-0.881	0.132	398	-0.153	-0.118	398	-0.185	-0.122	398	-6.094	-0.432
399	-0.838	0.131	399	-0.151	-0.115	399	-0.181	-0.12	399	-5.932	-0.421
400	-0.797	0.131	400	-0.15	-0.111	400	-0.178	-0.117	400	-5.774	-0.41
401	-0.757	0.13	401	-0.148	-0.108	401	-0.175	-0.115	401	-5.621	-0.398
402	-0.718	0.13	402	-0.147	-0.105	402	-0.171	-0.113	402	-5.471	-0.388
403	-0.68	0.129	403	-0.145	-0.102	403	-0.168	-0.11	403	-5.326	-0.377
404	-0.644	0.128	404	-0.143	-0.099	404	-0.165	-0.108	404	-5.184	-0.366
405	-0.608	0.128	405	-0.142	-0.096	405	-0.162	-0.105	405	-5.047	-0.356
406	-0.573	0.127	406	-0.14	-0.093	406	-0.159	-0.103	406	-4.913	-0.346
407	-0.539	0.127	407	-0.138	-0.09	407	-0.156	-0.1	407	-4.783	-0.336
408	-0.506	0.126	408	-0.136	-0.088	408	-0.153	-0.098	408	-4.656	-0.326
409	-0.474	0.125	409	-0.134	-0.085	409	-0.15	-0.096	409	-4.533	-0.317
410	-0.443	0.124	410	-0.133	-0.082	410	-0.147	-0.094	410	-4.414	-0.307
411	-0.413	0.124	411	-0.131	-0.08	411	-0.144	-0.091	411	-4.297	-0.298
412	-0.384	0.123	412	-0.129	-0.077	412	-0.141	-0.089	412	-4.184	-0.289
413	-0.356	0.122	413	-0.128	-0.075	413	-0.139	-0.087	413	-4.075	-0.28
414	-0.328	0.122	414	-0.126	-0.072	414	-0.136	-0.085	414	-3.968	-0.271
415	-0.302	0.121	415	-0.124	-0.07	415	-0.133	-0.083	415	-3.864	-0.262
416	-0.276	0.12	416	-0.123	-0.068	416	-0.131	-0.081	416	-3.763	-0.254
417	-0.251	0.119	417	-0.121	-0.066	417	-0.129	-0.079	417	-3.664	-0.246
418	-0.227	0.119	418	-0.12	-0.064	418	-0.126	-0.077	418	-3.568	-0.238
419	-0.203	0.118	419	-0.118	-0.061	419	-0.124	-0.075	419	-3.475	-0.23
420	-0.18	0.117	420	-0.116	-0.059	420	-0.121	-0.074	420	-3.385	-0.222
421	-0.158	0.117	421	-0.115	-0.057	421	-0.119	-0.072	421	-3.297	-0.215
422	-0.137	0.116	422	-0.113	-0.055	422	-0.117	-0.07	422	-3.211	-0.207
423	-0.116	0.116	423	-0.112	-0.053	423	-0.115	-0.069	423	-3.127	-0.2
424	-0.096	0.116	424	-0.11	-0.052	424	-0.112	-0.067	424	-3.046	-0.193
425	-0.076	0.115	425	-0.109	-0.05	425	-0.11	-0.065	425	-2.967	-0.186
426	-0.057	0.115	426	-0.107	-0.048	426	-0.108	-0.063	426	-2.89	-0.18
427	-0.038	0.114	427	-0.106	-0.047	427	-0.106	-0.062	427	-2.815	-0.173
428	-0.02	0.114	428	-0.104	-0.045	428	-0.104	-0.06	428	-2.742	-0.167
429	-0.003	0.113	429	-0.102	-0.043	429	-0.102	-0.058	429	-2.671	-0.161
430	0.014	0.113	430	-0.101	-0.042	430	-0.099	-0.057	430	-2.601	-0.155
431	0.031	0.112	431	-0.099	-0.04	431	-0.097	-0.055	431	-2.534	-0.149
432	0.047	0.112	432	-0.098	-0.039	432	-0.095	-0.054	432	-2.469	-0.144
433	0.062	0.112	433	-0.096	-0.037	433	-0.093	-0.052	433	-2.405	-0.138
434	0.077	0.111	434	-0.095	-0.036	434	-0.091	-0.051	434	-2.344	-0.133
435	0.091	0.111	435	-0.093	-0.035	435	-0.089	-0.05	435	-2.283	-0.128
436	0.105	0.11	436	-0.092	-0.034	436	-0.087	-0.048	436	-2.225	-0.123
437	0.119	0.109	437	-0.091	-0.032	437	-0.085	-0.047	437	-2.168	-0.118
438	0.132	0.109	438	-0.089	-0.031	438	-0.084	-0.045	438	-2.113	-0.113
439	0.145	0.108	439	-0.088	-0.03	439	-0.082	-0.044	439	-2.059	-0.108
440	0.157	0.107	440	-0.087	-0.029	440	-0.08	-0.043	440	-2.006	-0.104
441	0.169	0.106	441	-0.085	-0.028	441	-0.078	-0.042	441	-1.956	-0.1
442	0.18	0.106	442	-0.084	-0.027	442	-0.076	-0.041	442	-1.906	-0.096
443	0.191	0.105	443	-0.083	-0.026	443	-0.074	-0.04	443	-1.858	-0.092
444	0.202	0.104	444	-0.081	-0.026	444	-0.073	-0.039	444	-1.811	-0.088
445	0.212	0.103	445	-0.08	-0.025	445	-0.071	-0.038	445	-1.766	-0.084
446	0.222	0.102	446	-0.079	-0.024	446	-0.069	-0.037	446	-1.722	-0.081
447	0.232	0.102	447	-0.078	-0.023	447	-0.068	-0.037	447	-1.678	-0.077
448	0.241	0.101	448	-0.077	-0.023	448	-0.066	-0.036	448	-1.637	-0.074
449	0.25	0.1	449	-0.076	-0.022	449	-0.065	-0.035	449	-1.596	-0.071
450	0.259	0.099	450	-0.075	-0.021	450	-0.064	-0.035	450	-1.556	-0.068
451	0.267	0.098	451	-0.074	-0.021	451	-0.063	-0.034	451	-1.517	-0.065
452	0.276	0.097	452	-0.073	-0.02	452	-0.062	-0.033	452	-1.48	-0.062
453	0.284	0.096	453	-0.071	-0.02	453	-0.061	-0.033	453	-1.443	-0.059
454	0.292	0.095	454	-0.07	-0.019	454	-0.06	-0.032	454	-1.408	-0.057
455	0.299	0.094	455	-0.069	-0.018	455	-0.059	-0.032	455	-1.373	-0.054
456	0.306	0.093	456	-0.068	-0.018	456	-0.058	-0.031	456	-1.34	-0.052
457	0.313	0.092	457	-0.067	-0.017	457	-0.058	-0.031	457	-1.307	-0.049
458	0.32	0.091	458	-0.066	-0.017	458	-0.057	-0.03	458	-1.275	-0.046
459	0.327	0.091	459	-0.064	-0.016	459	-0.056	-0.03	459	-1.244	-0.044
460	0.334	0.09	460	-0.063	-0.016	460	-0.056	-0.029	460	-1.214	-0.042
461	0.34	0.089	461	-0.062	-0.015	461	-0.055	-0.029	461	-1.185	-0.039
462	0.346	0.089	462	-0.061	-0.015	462	-0.054	-0.029	462	-1.157	-0.037
463	0.352	0.088	463	-0.06	-0.015	463	-0.053	-0.028	463	-1.129	-0.034
464	0.358	0.088	464	-0.059	-0.014	464	-0.053	-0.028	464	-1.103	-0.032
465	0.363	0.087	465	-0.057	-0.014	465	-0.052	-0.027	465	-1.077	-0.03
466	0.369	0.087	466	-0.056	-0.014	466	-0.051	-0.027	466	-1.052	-0.028
467	0.374	0.086	467	-0.055	-0.013	467	-0.05	-0.026	467	-1.027	-0.025
468	0.378	0.086	468	-0.055	-0.013	468	-0.049	-0.026	468	-1.003	-0.023
469	0.383	0.085	469	-0.054	-0.013	469	-0.048	-0.025	469	-0.98	-0.021
470	0.388	0.085	470	-0.053	-0.012	470	-0.047	-0.025	470	-0.957	-0.019
471	0.392	0.084	471	-0.052	-0.012	471	-0.047	-0.024	471	-0.935	-0.017
472	0.396	0.084	472	-0.051	-0.012	472	-0.046	-0.024	472	-0.914	-0.015
473	0.4	0.083	473	-0.051	-0.011	473	-0.045	-0.024	473	-0.893	-0.013
474	0.403	0.083	474	-0.05	-0.011	474	-0.044	-0.023	474	-0.872	-0.012
475	0.406	0.082	475	-0.049	-0.011	475	-0.043	-0.023	475	-0.852	-0.01
476	0.41	0.081	476	-0.049	-0.01	476	-0.043	-0.023	476	-0.833	-0.008
477	0.413	0.08	477	-0.048	-0.01	477	-0.042	-0.022	477	-0.814	-0.007
478	0.416	0.08	478	-0.047	-0.009	478	-0.042	-0.022	478	-0.795	-0.005
479	0.419	0.079	479	-0.047	-0.009	479	-0.041	-0.022	479	-0.777	-0.004
480	0.421	0.079	480	-0.046	-0.008	480	-0.041	-0.022	480	-0.76	-0.002
481	0.424	0.078	481	-0.046	-0.008	481	-0.04	-0.022	481	-0.743	-0.001
482	0.427	0.077	482	-0.045	-0.008	482	-0.04	-0.021	482	-0.726	0.001
483	0.429	0.076	483	-0.044	-0.008	483	-0.039	-0.021	483	-0.71	0.002
484	0.431	0.076	484	-0.044	-0.007	484	-0.039	-0.021	484	-0.695	0.003
485	0.434	0.075	485	-0.043	-0.007	485	-0.038	-0.021	485	-0.679	0.005
486	0.436	0.075	486	-0.042	-0.007	486	-0.037	-0.021	486	-0.665	0.006
487	0.438	0.074	487	-0.042	-0.007	487	-0.037	-0.021	487	-0.651	0.007
488	0.44	0.073	488	-0.041	-0.006	488	-0.036	-0.021	488	-0.637	0.008
489	0.442	0.073	489	-0.04	-0.006	489	-0.035	-0.021	489	-0.623	0.009
490	0.443	0.072	490	-0.039	-0.006	490	-0.034	-0.021	490	-0.61	0.01
491	0.445	0.072	491	-0.039	-0.006	491	-0.033	-0.021	491	-0.597	0.011
492	0.446	0.071	492	-0.038	-0.006	492	-0.032	-0.021	492	-0.584	0.012
493	0.448	0.071	493	-0.037	-0.006	493	-0.031	-0.02	493	-0.572	0.013
494	0.449	0.07	494	-0.036	-0.006	494	-0.031	-0.02	494	-0.56	0.014
495	0.451	0.07	495	-0.035	-0.006	495	-0.029	-0.02	495	-0.548	0.015
496	0.452	0.069	496	-0.035	-0.006	496	-0.028	-0.02	496	-0.537	0.016
497	0.453	0.069	497	-0.034	-0.006	497	-0.027	-0.019	497	-0.526	0.017
498	0.454	0.068	498	-0.033	-0.006	498	-0.027	-0.019	498	-0.515	0.018
499	0.455	0.068	499	-0.032	-0.006	499	-0.026	-0.019	499	-0.505	0.019
500	0.456	0.067	500	-0.031	-0.006	500	-0.025	-0.019	500	-0.494	0.019
501	0.456	0.067	501	-0.031	-0.006	501	-0.024	-0.018	501	-0.484	0.02
502	0.457	0.066	502	-0.03	-0.006	502	-0.023	-0.018	502	-0.474	0.021
503	0.458	0.065	503	-0.029	-0.006	503	-0.023	-0.018	503	-0.465	0.022
504	0.459	0.065	504	-0.029	-0.006	504	-0.022	-0.017	504	-0.456	0.022
505	0.459	0.064	505	-0.028	-0.006	505	-0.022	-0.017	505	-0.447	0.023
506	0.46	0.064	506	-0.028	-0.007	506	-0.022	-0.017	506	-0.438	0.024
507	0.46	0.063	507	-0.027	-0.007	507	-0.021	-0.017	507	-0.429	0.024
508	0.46	0.063	508	-0.027	-0.007	508	-0.021	-0.016	508	-0.421	0.025
509	0.461	0.062	509	-0.027	-0.007	509	-0.021	-0.016	509	-0.413	0.025
510	0.461	0.062	510	-0.026	-0.007	510	-0.021	-0.016	510	-0.405	0.026
511	0.461	0.061	511	-0.026	-0.007	511	-0.02	-0.015	511	-0.398	0.027
512	0.461	0.061	512	-0.026	-0.007	512	-0.02	-0.015	512	-0.39	0.027
513	0.461	0.06	513	-0.026	-0.007	513	-0.02	-0.015	513	-0.383	0.028
514	0.462	0.06	514	-0.025	-0.007	514	-0.02	-0.015	514	-0.376	0.028
515	0.462	0.059	515	-0.025	-0.007	515	-0.02	-0.015	515	-0.369	0.028
516	0.462	0.059	516	-0.025	-0.007	516	-0.02	-0.015	516	-0.363	0.029
517	0.462	0.059	517	-0.025	-0.007	517	-0.02	-0.014	517	-0.356	0.029
518	0.462	0.058	518	-0.025	-0.007	518	-0.02	-0.014	518	-0.35	0.029
519	0.462	0.058	519	-0.024	-0.007	519	-0.02	-0.014	519	-0.344	0.029
520	0.462	0.057	520	-0.024	-0.007	520	-0.02	-0.014	520	-0.338	0.03
521	0.462	0.057	521	-0.024	-0.007	521	-0.019	-0.014	521	-0.332	0.03
522	0.462	0.056	522	-0.024	-0.006	522	-0.019	-0.013	522	-0.327	0.03
523	0.461	0.055	523	-0.023	-0.006	523	-0.018	-0.013	523	-0.321	0.031
524	0.461	0.055	524	-0.023	-0.006	524	-0.018	-0.013	524	-0.316	0.031
525	0.46	0.055	525	-0.023	-0.006	525	-0.017	-0.013	525	-0.311	0.031
526	0.46	0.054	526	-0.023	-0.005	526	-0.017	-0.013	526	-0.306	0.031
527	0.46	0.054	527	-0.023	-0.005	527	-0.016	-0.012	527	-0.302	0.032
528	0.459	0.054	528	-0.022	-0.005	528	-0.016	-0.012	528	-0.297	0.032
529	0.459	0.053	529	-0.022	-0.005	529	-0.015	-0.011	529	-0.293	0.032
530	0.459	0.053	530	-0.022	-0.005	530	-0.015	-0.011	530	-0.288	0.033
531	0.458	0.052	531	-0.021	-0.005	531	-0.014	-0.01	531	-0.284	0.033
532	0.458	0.052	532	-0.021	-0.005	532	-0.014	-0.01	532	-0.28	0.034
533	0.457	0.051	533	-0.021	-0.005	533	-0.013	-0.009	533	-0.276	0.034
534	0.457	0.05	534	-0.021	-0.005	534	-0.013	-0.009	534	-0.273	0.035
535	0.456	0.05	535	-0.021	-0.005	535	-0.012	-0.009	535	-0.269	0.035
536	0.456	0.049	536	-0.021	-0.005	536	-0.012	-0.008	536	-0.265	0.036
537	0.456	0.049	537	-0.02	-0.005	537	-0.012	-0.008	537	-0.262	0.036
538	0.455	0.048	538	-0.02	-0.005	538	-0.012	-0.008	538	-0.258	0.037
539	0.455	0.048	539	-0.02	-0.005	539	-0.012	-0.008	539	-0.255	0.037
540	0.455	0.047	540	-0.02	-0.005	540	-0.012	-0.007	540	-0.252	0.038
541	0.454	0.046	541	-0.019	-0.006	541	-0.012	-0.007	541	-0.248	0.038
542	0.454	0.046	542	-0.019	-0.006	542	-0.012	-0.007	542	-0.245	0.038
543	0.453	0.045	543	-0.019	-0.006	543	-0.012	-0.007	543	-0.242	0.039
544	0.452	0.044	544	-0.019	-0.007	544	-0.012	-0.007	544	-0.239	0.039
545	0.452	0.044	545	-0.019	-0.007	545	-0.012	-0.007	545	-0.236	0.039
546	0.451	0.043	546	-0.019	-0.007	546	-0.011	-0.006	546	-0.233	0.039
547	0.45	0.042	547	-0.019	-0.008	547	-0.011	-0.006	547	-0.23	0.039
548	0.45	0.042	548	-0.019	-0.008	548	-0.01	-0.006	548	-0.227	0.039
549	0.449	0.041	549	-0.018	-0.008	549	-0.01	-0.006	549	-0.224	0.038
550	0.448	0.04	550	-0.018	-0.009	550	-0.01	-0.006	550	-0.221	0.038
551	0.447	0.04	551	-0.018	-0.009	551	-0.009	-0.006	551	-0.219	0.038
552	0.446	0.039	552	-0.018	-0.009	552	-0.009	-0.007	552	-0.216	0.038
553	0.445	0.038	553	-0.018	-0.009	553	-0.008	-0.007	553	-0.213	0.038
554	0.444	0.038	554	-0.017	-0.009	554	-0.008	-0.007	554	-0.211	0.038
555	0.443	0.037	555	-0.017	-0.01	555	-0.007	-0.007	555	-0.208	0.038
556	0.442	0.037	556	-0.017	-0.01	556	-0.007	-0.007	556	-0.206	0.037
557	0.441	0.036	557	-0.016	-0.01	557	-0.007	-0.008	557	-0.203	0.037
558	0.44	0.036	558	-0.016	-0.01	558	-0.007	-0.008	558	-0.201	0.038
559	0.439	0.035	559	-0.015	-0.01	559	-0.006	-0.008	559	-0.199	0.038
560	0.438	0.035	560	-0.015	-0.01	560	-0.006	-0.008	560	-0.196	0.038
561	0.437	0.034	561	-0.014	-0.01	561	-0.006	-0.008	561	-0.194	0.038
562	0.436	0.034	562	-0.014	-0.01	562	-0.006	-0.009	562	-0.192	0.038
563	0.435	0.034	563	-0.014	-0.01	563	-0.006	-0.009	563	-0.19	0.038
564	0.433	0.034	564	-0.013	-0.01	564	-0.006	-0.009	564	-0.188	0.039
565	0.432	0.033	565	-0.013	-0.01	565	-0.006	-0.009	565	-0.186	0.039
566	0.431	0.033	566	-0.012	-0.01	566	-0.006	-0.009	566	-0.184	0.039
567	0.429	0.033	567	-0.012	-0.01	567	-0.006	-0.009	567	-0.182	0.039
568	0.428	0.032	568	-0.011	-0.01	568	-0.006	-0.009	568	-0.181	0.039
569	0.427	0.032	569	-0.011	-0.01	569	-0.006	-0.009	569	-0.179	0.04
570	0.425	0.032	570	-0.011	-0.01	570	-0.006	-0.009	570	-0.178	0.04
571	0.424	0.032	571	-0.01	-0.01	571	-0.006	-0.009	571	-0.176	0.04
572	0.422	0.032	572	-0.01	-0.01	572	-0.006	-0.009	572	-0.174	0.04
573	0.421	0.032	573	-0.01	-0.009	573	-0.006	-0.009	573	-0.173	0.04
574	0.419	0.032	574	-0.01	-0.009	574	-0.005	-0.008	574	-0.172	0.04
575	0.418	0.032	575	-0.01	-0.009	575	-0.005	-0.008	575	-0.17	0.04
576	0.416	0.032	576	-0.01	-0.009	576	-0.005	-0.008	576	-0.169	0.04
577	0.415	0.032	577	-0.01	-0.009	577	-0.005	-0.007	577	-0.168	0.039
578	0.414	0.031	578	-0.01	-0.008	578	-0.005	-0.007	578	-0.167	0.039
579	0.412	0.031	579	-0.01	-0.008	579	-0.005	-0.007	579	-0.165	0.039
580	0.411	0.031	580	-0.01	-0.008	580	-0.004	-0.007	580	-0.164	0.039
581	0.41	0.031	581	-0.01	-0.008	581	-0.004	-0.006	581	-0.163	0.039
582	0.408	0.03	582	-0.01	-0.008	582	-0.004	-0.006	582	-0.162	0.038
583	0.407	0.03	583	-0.01	-0.008	583	-0.004	-0.006	583	-0.161	0.038
584	0.406	0.029	584	-0.01	-0.008	584	-0.003	-0.005	584	-0.16	0.038
585	0.404	0.029	585	-0.009	-0.007	585	-0.003	-0.005	585	-0.16	0.038
586	0.403	0.028	586	-0.009	-0.007	586	-0.003	-0.005	586	-0.159	0.037
587	0.401	0.028	587	-0.009	-0.007	587	-0.003	-0.004	587	-0.158	0.037
588	0.4	0.027	588	-0.009	-0.007	588	-0.003	-0.004	588	-0.157	0.037
589	0.399	0.027	589	-0.008	-0.007	589	-0.003	-0.004	589	-0.156	0.037
590	0.397	0.027	590	-0.008	-0.007	590	-0.002	-0.003	590	-0.155	0.037
591	0.396	0.026	591	-0.008	-0.007	591	-0.002	-0.003	591	-0.154	0.036
592	0.395	0.026	592	-0.007	-0.007	592	-0.002	-0.003	592	-0.153	0.036
593	0.393	0.025	593	-0.007	-0.007	593	-0.002	-0.003	593	-0.152	0.036
594	0.392	0.025	594	-0.007	-0.007	594	-0.002	-0.002	594	-0.151	0.035
595	0.391	0.024	595	-0.006	-0.007	595	-0.002	-0.002	595	-0.15	0.035
596	0.389	0.024	596	-0.006	-0.007	596	-0.001	-0.002	596	-0.149	0.035
597	0.388	0.023	597	-0.006	-0.007	597	-0.001	-0.001	597	-0.148	0.034
598	0.387	0.022	598	-0.006	-0.007	598	0	-0.001	598	-0.147	0.034
599	0.385	0.022	599	-0.006	-0.007	599	0	-0.001	599	-0.146	0.034
600	0.384	0.022	600	-0.005	-0.007	600	0	0	600	-0.145	0.033
601	0.383	0.021	601	-0.005	-0.007	601	0.001	0	601	-0.143	0.033
602	0.382	0.021	602	-0.005	-0.007	602	0.001	0	602	-0.142	0.033
603	0.381	0.021	603	-0.005	-0.008	603	0.001	0.001	603	-0.141	0.033
604	0.38	0.021	604	-0.005	-0.008	604	0.001	0.001	604	-0.14	0.032
605	0.379	0.02	605	-0.005	-0.008	605	0.002	0.001	605	-0.139	0.032
606	0.378	0.02	606	-0.005	-0.008	606	0.002	0.001	606	-0.138	0.032
607	0.377	0.02	607	-0.005	-0.008	607	0.002	0.001	607	-0.137	0.032
608	0.375	0.02	608	-0.005	-0.008	608	0.002	0.002	608	-0.136	0.032
609	0.374	0.02	609	-0.005	-0.008	609	0.002	0.002	609	-0.135	0.032
610	0.373	0.02	610	-0.005	-0.008	610	0.002	0.002	610	-0.135	0.032
611	0.372	0.02	611	-0.005	-0.008	611	0.002	0.002	611	-0.134	0.032
612	0.37	0.02	612	-0.005	-0.009	612	0.002	0.002	612	-0.133	0.032
613	0.369	0.02	613	-0.005	-0.009	613	0.002	0.001	613	-0.132	0.031
614	0.368	0.02	614	-0.005	-0.009	614	0.002	0.001	614	-0.132	0.031
615	0.366	0.019	615	-0.004	-0.009	615	0.001	0.001	615	-0.131	0.031
616	0.365	0.019	616	-0.004	-0.009	616	0.001	0.001	616	-0.131	0.031
617	0.364	0.019	617	-0.004	-0.009	617	0.001	0.001	617	-0.13	0.031
618	0.363	0.018	618	-0.004	-0.009	618	0.001	0.001	618	-0.129	0.031
619	0.361	0.018	619	-0.003	-0.008	619	0	0.001	619	-0.129	0.03
620	0.36	0.017	620	-0.003	-0.008	620	0	0.001	620	-0.128	0.03
621	0.359	0.017	621	-0.002	-0.008	621	0	0	621	-0.128	0.03
622	0.358	0.017	622	-0.002	-0.008	622	-0.001	0.001	622	-0.127	0.03
623	0.356	0.016	623	-0.002	-0.007	623	-0.001	0.001	623	-0.126	0.03
624	0.355	0.016	624	-0.001	-0.007	624	-0.001	0.001	624	-0.125	0.029
625	0.354	0.015	625	-0.001	-0.007	625	-0.001	0.001	625	-0.124	0.029
626	0.353	0.015	626	-0.001	-0.007	626	-0.002	0.001	626	-0.123	0.029
627	0.352	0.015	627	0	-0.007	627	-0.002	0	627	-0.122	0.028
628	0.351	0.015	628	0	-0.006	628	-0.002	0	628	-0.121	0.028
629	0.35	0.014	629	0	-0.006	629	-0.002	0.001	629	-0.12	0.028
630	0.348	0.014	630	0.001	-0.006	630	-0.002	0.001	630	-0.12	0.027
631	0.347	0.014	631	0.001	-0.006	631	-0.002	0.001	631	-0.119	0.027
632	0.345	0.014	632	0.001	-0.006	632	-0.002	0.001	632	-0.118	0.027
633	0.344	0.014	633	0.001	-0.006	633	-0.002	0	633	-0.117	0.026
634	0.343	0.014	634	0.001	-0.006	634	-0.002	0	634	-0.116	0.026
635	0.341	0.014	635	0.001	-0.005	635	-0.002	0	635	-0.115	0.026
636	0.34	0.014	636	0.001	-0.005	636	-0.002	0	636	-0.114	0.025
637	0.338	0.014	637	0	-0.005	637	-0.002	0	637	-0.113	0.025
638	0.337	0.014	638	0	-0.005	638	-0.002	0	638	-0.113	0.025
639	0.335	0.014	639	0	-0.005	639	-0.002	-0.001	639	-0.112	0.024
640	0.333	0.015	640	0	-0.005	640	-0.002	-0.001	640	-0.111	0.024
641	0.332	0.015	641	0	-0.005	641	-0.001	-0.001	641	-0.111	0.023
642	0.33	0.015	642	0	-0.005	642	-0.001	-0.001	642	-0.11	0.023
643	0.329	0.015	643	0	-0.005	643	-0.001	-0.001	643	-0.109	0.023
644	0.327	0.015	644	0	-0.005	644	-0.001	-0.001	644	-0.109	0.022
645	0.326	0.014	645	0	-0.005	645	-0.001	-0.001	645	-0.108	0.022
646	0.324	0.014	646	-0.001	-0.004	646	-0.001	-0.001	646	-0.107	0.022
647	0.323	0.014	647	-0.001	-0.004	647	-0.001	-0.001	647	-0.107	0.022
648	0.321	0.014	648	-0.001	-0.004	648	-0.001	-0.001	648	-0.106	0.022
649	0.32	0.014	649	-0.001	-0.004	649	-0.001	-0.002	649	-0.106	0.021
650	0.318	0.013	650	-0.001	-0.004	650	-0.001	-0.002	650	-0.105	0.021
651	0.317	0.013	651	-0.001	-0.004	651	-0.001	-0.002	651	-0.105	0.021
652	0.315	0.013	652	-0.001	-0.003	652	-0.001	-0.002	652	-0.104	0.021
653	0.314	0.013	653	-0.001	-0.003	653	-0.001	-0.001	653	-0.104	0.021
654	0.313	0.012	654	-0.001	-0.003	654	-0.001	-0.001	654	-0.104	0.02
655	0.311	0.012	655	-0.001	-0.003	655	-0.001	-0.001	655	-0.103	0.02
656	0.31	0.012	656	-0.001	-0.003	656	-0.001	-0.001	656	-0.103	0.02
657	0.308	0.012	657	-0.002	-0.003	657	-0.001	-0.001	657	-0.102	0.02
658	0.307	0.011	658	-0.002	-0.002	658	-0.001	-0.001	658	-0.102	0.02
659	0.305	0.011	659	-0.002	-0.002	659	-0.001	-0.001	659	-0.102	0.019
660	0.304	0.011	660	-0.002	-0.002	660	-0.001	-0.001	660	-0.102	0.019
661	0.302	0.011	661	-0.002	-0.003	661	-0.001	-0.001	661	-0.102	0.019
662	0.3	0.01	662	-0.002	-0.003	662	-0.001	-0.001	662	-0.101	0.018
663	0.299	0.01	663	-0.002	-0.002	663	-0.002	0	663	-0.101	0.018
664	0.297	0.01	664	-0.002	-0.002	664	-0.002	0	664	-0.101	0.018
665	0.296	0.01	665	-0.002	-0.002	665	-0.002	0	665	-0.101	0.018
666	0.294	0.01	666	-0.002	-0.002	666	-0.002	0	666	-0.1	0.018
667	0.293	0.01	667	-0.002	-0.003	667	-0.002	0.001	667	-0.1	0.018
668	0.291	0.01	668	-0.002	-0.003	668	-0.002	0.001	668	-0.099	0.018
669	0.29	0.01	669	-0.002	-0.003	669	-0.002	0.001	669	-0.099	0.018
670	0.288	0.01	670	-0.002	-0.003	670	-0.002	0.001	670	-0.098	0.018
671	0.287	0.01	671	-0.002	-0.003	671	-0.002	0.001	671	-0.098	0.018
672	0.286	0.011	672	-0.001	-0.003	672	-0.002	0.001	672	-0.098	0.018
673	0.284	0.011	673	-0.001	-0.002	673	-0.002	0.002	673	-0.097	0.018
674	0.283	0.011	674	-0.001	-0.002	674	-0.002	0.002	674	-0.097	0.017
675	0.281	0.011	675	-0.001	-0.002	675	-0.003	0.002	675	-0.096	0.017
676	0.28	0.011	676	0	-0.002	676	-0.003	0.002	676	-0.095	0.017
677	0.279	0.011	677	0	-0.002	677	-0.003	0.002	677	-0.095	0.017
678	0.277	0.011	678	0	-0.001	678	-0.003	0.002	678	-0.094	0.017
679	0.276	0.011	679	0	-0.001	679	-0.003	0.001	679	-0.093	0.017
680	0.274	0.01	680	0.001	-0.001	680	-0.003	0.001	680	-0.092	0.017
681	0.273	0.01	681	0.001	-0.001	681	-0.003	0.001	681	-0.092	0.016
682	0.271	0.01	682	0.001	0	682	-0.003	0.001	682	-0.091	0.016
683	0.269	0.01	683	0.001	0	683	-0.003	0.001	683	-0.091	0.016
684	0.268	0.009	684	0.001	0	684	-0.003	0.001	684	-0.09	0.016
685	0.266	0.009	685	0.001	0.001	685	-0.003	0.001	685	-0.089	0.015
686	0.265	0.009	686	0.001	0.001	686	-0.003	0	686	-0.089	0.015
687	0.263	0.009	687	0.001	0.001	687	-0.003	0	687	-0.088	0.015
688	0.262	0.009	688	0.001	0.002	688	-0.003	0	688	-0.087	0.015
689	0.261	0.008	689	0	0.002	689	-0.003	0	689	-0.087	0.015
690	0.259	0.008	690	0	0.002	690	-0.003	0	690	-0.086	0.015
691	0.258	0.008	691	0	0.002	691	-0.002	-0.001	691	-0.086	0.015
692	0.257	0.008	692	0	0.003	692	-0.002	-0.001	692	-0.085	0.015
693	0.255	0.007	693	0	0.003	693	-0.002	-0.001	693	-0.085	0.014
694	0.254	0.007	694	0	0.003	694	-0.002	-0.001	694	-0.084	0.014
695	0.253	0.006	695	0	0.003	695	-0.002	-0.001	695	-0.084	0.015
696	0.252	0.006	696	0	0.003	696	-0.002	-0.002	696	-0.083	0.015
697	0.25	0.006	697	0	0.003	697	-0.001	-0.002	697	-0.083	0.015
698	0.249	0.006	698	0	0.003	698	-0.001	-0.002	698	-0.083	0.015
699	0.247	0.005	699	-0.001	0.003	699	-0.001	-0.003	699	-0.082	0.015
700	0.246	0.005	700	0	0.003	700	-0.001	-0.003	700	-0.081	0.015
701	0.245	0.005	701	-0.001	0.003	701	-0.001	-0.003	701	-0.081	0.015
702	0.243	0.004	702	0	0.003	702	0	-0.004	702	-0.08	0.015
703	0.242	0.004	703	0	0.003	703	0	-0.004	703	-0.08	0.014
704	0.24	0.004	704	0	0.003	704	0	-0.004	704	-0.079	0.014
705	0.239	0.004	705	0	0.003	705	0	-0.004	705	-0.079	0.013
706	0.237	0.004	706	0	0.003	706	0	-0.005	706	-0.078	0.013
707	0.236	0.003	707	0	0.003	707	0	-0.005	707	-0.078	0.013
708	0.234	0.003	708	0	0.003	708	0	-0.005	708	-0.077	0.012
709	0.233	0.003	709	0	0.003	709	0	-0.005	709	-0.077	0.012
710	0.231	0.002	710	0	0.003	710	0	-0.005	710	-0.076	0.012
711	0.23	0.002	711	0	0.003	711	0	-0.005	711	-0.076	0.011
712	0.228	0.002	712	0	0.003	712	0.001	-0.005	712	-0.075	0.01
713	0.227	0.001	713	0	0.003	713	0.001	-0.005	713	-0.075	0.01
714	0.225	0.001	714	0	0.003	714	0.001	-0.005	714	-0.074	0.01
715	0.224	0.001	715	0	0.003	715	0.001	-0.004	715	-0.074	0.009
716	0.222	0.001	716	0	0.003	716	0.001	-0.004	716	-0.074	0.008
717	0.221	0.001	717	0	0.003	717	0.001	-0.004	717	-0.073	0.008
718	0.219	0.001	718	0	0.003	718	0.001	-0.003	718	-0.073	0.008
719	0.217	0	719	0	0.003	719	0.001	-0.003	719	-0.073	0.007
720	0.216	0	720	0	0.003	720	0.001	-0.003	720	-0.072	0.007
721	0.214	0	721	0	0.003	721	0.001	-0.002	721	-0.072	0.007
722	0.213	0	722	0	0.003	722	0.001	-0.002	722	-0.072	0.007
723	0.211	0	723	0	0.003	723	0.002	-0.002	723	-0.071	0.006
724	0.21	0	724	0	0.002	724	0.002	-0.002	724	-0.071	0.006
725	0.208	-0.001	725	0	0.002	725	0.002	-0.001	725	-0.071	0.006
726	0.207	-0.001	726	0	0.002	726	0.001	-0.001	726	-0.07	0.006
727	0.205	-0.001	727	0	0.002	727	0.002	-0.001	727	-0.07	0.006
728	0.204	-0.001	728	0	0.002	728	0.001	0	728	-0.069	0.006
729	0.203	-0.002	729	0	0.001	729	0.001	0	729	-0.068	0.005
730	0.201	-0.002	730	0	0.001	730	0.001	0	730	-0.068	0.005
731	0.2	-0.002	731	0	0.001	731	0.002	0	731	-0.067	0.005
732	0.198	-0.003	732	0	0.001	732	0.002	0	732	-0.067	0.005
733	0.197	-0.003	733	0	0.001	733	0.002	0.001	733	-0.066	0.004
734	0.196	-0.003	734	0	0.001	734	0.002	0.001	734	-0.066	0.004
735	0.195	-0.003	735	0	0	735	0.002	0.001	735	-0.065	0.004
736	0.193	-0.003	736	0	0	736	0.002	0.001	736	-0.065	0.004
737	0.192	-0.003	737	0	0	737	0.002	0.002	737	-0.064	0.004
738	0.191	-0.003	738	0	-0.001	738	0.002	0.002	738	-0.064	0.004
739	0.19	-0.003	739	0	-0.001	739	0.002	0.002	739	-0.063	0.004
740	0.189	-0.003	740	0	-0.001	740	0.002	0.002	740	-0.063	0.003
741	0.187	-0.003	741	0	-0.001	741	0.002	0.002	741	-0.063	0.003
742	0.186	-0.002	742	0	-0.001	742	0.002	0.003	742	-0.062	0.002
743	0.185	-0.002	743	0.001	-0.001	743	0.002	0.003	743	-0.062	0.002
744	0.184	-0.002	744	0.001	-0.001	744	0.002	0.003	744	-0.061	0.003
745	0.183	-0.002	745	0.001	-0.001	745	0.002	0.003	745	-0.061	0.003
746	0.181	-0.002	746	0.002	0	746	0.002	0.003	746	-0.061	0.004
747	0.18	-0.001	747	0.002	0	747	0.002	0.004	747	-0.061	0.004
748	0.179	-0.001	748	0.002	0	748	0.002	0.004	748	-0.06	0.005
749	0.178	-0.001	749	0.002	0	749	0.002	0.004	749	-0.06	0.005
750	0.176	0	750	0.002	0	750	0.002	0.004	750	-0.06	0.006
751	0.175	0	751	0.003	0	751	0.002	0.004	751	-0.059	0.006
752	0.174	0	752	0.003	0	752	0.002	0.004	752	-0.059	0.006
753	0.172	0.001	753	0.003	0	753	0.002	0.004	753	-0.058	0.006
754	0.171	0.001	754	0.003	0	754	0.002	0.005	754	-0.058	0.007
755	0.17	0.001	755	0.003	0	755	0.002	0.005	755	-0.058	0.007
756	0.168	0.001	756	0.003	0	756	0.002	0.005	756	-0.057	0.007
757	0.167	0.001	757	0.003	0	757	0.002	0.004	757	-0.057	0.007
758	0.165	0.002	758	0.003	0	758	0.002	0.004	758	-0.056	0.007
759	0.164	0.002	759	0.003	0	759	0.002	0.004	759	-0.056	0.007
760	0.163	0.002	760	0.003	0	760	0.002	0.004	760	-0.055	0.007
761	0.161	0.002	761	0.003	0	761	0.002	0.004	761	-0.055	0.006
762	0.16	0.002	762	0.003	0	762	0.002	0.004	762	-0.055	0.005
763	0.159	0.001	763	0.003	-0.001	763	0.002	0.004	763	-0.054	0.005
764	0.158	0.001	764	0.003	-0.001	764	0.002	0.003	764	-0.054	0.005
765	0.156	0.001	765	0.003	-0.001	765	0.002	0.003	765	-0.053	0.004
766	0.155	0.001	766	0.003	-0.001	766	0.001	0.003	766	-0.053	0.003
767	0.154	0.001	767	0.002	-0.001	767	0.001	0.003	767	-0.052	0.003
768	0.153	0.001	768	0.002	-0.001	768	0.001	0.003	768	-0.052	0.003
769	0.151	0.001	769	0.002	-0.001	769	0.001	0.003	769	-0.052	0.002
770	0.15	0.001	770	0.002	-0.001	770	0.001	0.003	770	-0.051	0.002
771	0.149	0.001	771	0.001	-0.001	771	0.002	0.003	771	-0.051	0.002
772	0.148	0.001	772	0.001	-0.002	772	0.002	0.003	772	-0.05	0.001
773	0.147	0	773	0.001	-0.002	773	0.002	0.003	773	-0.049	0.001
774	0.146	0	774	0	-0.002	774	0.002	0.003	774	-0.049	0.001
775	0.144	0	775	0	-0.002	775	0.002	0.003	775	-0.048	0.001
776	0.143	0	776	0	-0.002	776	0.002	0.003	776	-0.048	0
777	0.142	-0.001	777	0	-0.002	777	0.002	0.003	777	-0.048	0
778	0.141	-0.001	778	0	-0.002	778	0.002	0.003	778	-0.047	0
779	0.14	-0.001	779	0	-0.003	779	0.003	0.002	779	-0.047	-0.001
780	0.139	-0.002	780	0	-0.003	780	0.003	0.002	780	-0.047	-0.001
781	0.138	-0.001	781	0	-0.003	781	0.003	0.002	781	-0.046	-0.001
782	0.137	-0.001	782	0	-0.003	782	0.003	0.002	782	-0.046	-0.001
783	0.135	-0.001	783	0	-0.003	783	0.003	0.002	783	-0.046	-0.002
784	0.134	-0.001	784	0	-0.003	784	0.004	0.002	784	-0.045	-0.002
785	0.133	0	785	0	-0.003	785	0.004	0.001	785	-0.045	-0.003
786	0.132	0	786	0	-0.003	786	0.004	0.001	786	-0.045	-0.003
787	0.131	0.001	787	0	-0.003	787	0.004	0.001	787	-0.045	-0.003
788	0.13	0.001	788	0.001	-0.003	788	0.004	0.001	788	-0.045	-0.004
789	0.129	0.002	789	0.001	-0.004	789	0.004	0	789	-0.044	-0.004
790	0.128	0.002	790	0.001	-0.004	790	0.004	0	790	-0.044	-0.005
791	0.127	0.002	791	0.001	-0.004	791	0.005	0	791	-0.044	-0.005
792	0.126	0.002	792	0.001	-0.004	792	0.005	0	792	-0.044	-0.005
793	0.125	0.002	793	0.001	-0.004	793	0.005	0	793	-0.044	-0.005
794	0.124	0.002	794	0.001	-0.004	794	0.005	0	794	-0.043	-0.005
795	0.123	0.003	795	0.001	-0.004	795	0.005	0	795	-0.043	-0.006
796	0.122	0.002	796	0.001	-0.004	796	0.005	-0.001	796	-0.043	-0.006
797	0.121	0.002	797	0.001	-0.004	797	0.005	-0.001	797	-0.043	-0.006
798	0.119	0.002	798	0.001	-0.004	798	0.005	-0.001	798	-0.043	-0.006
799	0.118	0.002	799	0.001	-0.004	799	0.005	-0.001	799	-0.042	-0.006
800	0.117	0.002	800	0.001	-0.004	800	0.005	-0.002	800	-0.042	-0.006
801	0.115	0.003	801	0.001	-0.004	801	0.004	-0.002	801	-0.041	-0.006
802	0.114	0.003	802	0.001	-0.004	802	0.004	-0.002	802	-0.041	-0.006
803	0.113	0.003	803	0.001	-0.004	803	0.004	-0.002	803	-0.041	-0.006
804	0.111	0.003	804	0	-0.003	804	0.004	-0.002	804	-0.04	-0.006
805	0.11	0.003	805	0	-0.003	805	0.004	-0.002	805	-0.04	-0.006
806	0.108	0.004	806	0	-0.003	806	0.004	-0.002	806	-0.039	-0.006
807	0.106	0.004	807	0	-0.002	807	0.004	-0.002	807	-0.039	-0.005
808	0.105	0.004	808	0	-0.002	808	0.004	-0.002	808	-0.038	-0.005
809	0.103	0.004	809	0	-0.002	809	0.004	-0.002	809	-0.038	-0.005
810	0.102	0.004	810	-0.001	-0.001	810	0.004	-0.002	810	-0.038	-0.005
811	0.1	0.004	811	-0.001	-0.001	811	0.004	-0.002	811	-0.037	-0.005
812	0.099	0.004	812	-0.001	-0.001	812	0.004	-0.002	812	-0.037	-0.005
813	0.098	0.004	813	-0.001	-0.001	813	0.004	-0.002	813	-0.037	-0.005
814	0.096	0.003	814	-0.001	0	814	0.003	-0.002	814	-0.036	-0.004
815	0.095	0.003	815	-0.001	0	815	0.003	-0.002	815	-0.036	-0.004
816	0.094	0.003	816	-0.001	0	816	0.003	-0.001	816	-0.036	-0.004
817	0.093	0.002	817	-0.001	0	817	0.003	-0.001	817	-0.036	-0.004
818	0.092	0.002	818	-0.001	0.001	818	0.003	-0.002	818	-0.036	-0.004
819	0.091	0.002	819	-0.001	0.001	819	0.002	-0.002	819	-0.036	-0.004
820	0.09	0.002	820	-0.001	0.001	820	0.002	-0.002	820	-0.035	-0.004
821	0.089	0.002	821	-0.001	0.001	821	0.002	-0.001	821	-0.035	-0.005
822	0.088	0.002	822	-0.001	0.001	822	0.001	-0.001	822	-0.035	-0.005
823	0.087	0.002	823	-0.001	0.001	823	0.001	-0.001	823	-0.035	-0.005
824	0.086	0.002	824	-0.001	0.001	824	0	-0.001	824	-0.035	-0.005
825	0.085	0.002	825	-0.001	0.001	825	0	-0.001	825	-0.035	-0.005
826	0.084	0.002	826	-0.001	0.001	826	0	-0.001	826	-0.035	-0.005
827	0.083	0.002	827	0	0.001	827	0	-0.001	827	-0.035	-0.005
828	0.082	0.002	828	0	0.001	828	-0.001	-0.001	828	-0.035	-0.005
829	0.08	0.001	829	0	0.001	829	-0.001	0	829	-0.035	-0.005
830	0.079	0	830	0	0.001	830	-0.001	0	830	-0.035	-0.005
831	0.078	0	831	0	0.001	831	-0.001	0	831	-0.034	-0.005
832	0.076	-0.001	832	0	0.001	832	-0.001	0	832	-0.034	-0.005
833	0.075	-0.002	833	0	0.001	833	-0.002	0	833	-0.034	-0.005
834	0.073	-0.003	834	0	0.001	834	-0.002	0.001	834	-0.034	-0.005
835	0.072	-0.004	835	0	0.001	835	-0.002	0.001	835	-0.033	-0.004
836	0.071	-0.004	836	0	0.001	836	-0.002	0.001	836	-0.033	-0.004
837	0.069	-0.005	837	0	0.001	837	-0.002	0	837	-0.033	-0.004
838	0.068	-0.006	838	0	0.001	838	-0.002	0	838	-0.033	-0.003
839	0.066	-0.007	839	0	0.001	839	-0.002	0	839	-0.033	-0.003
840	0.065	-0.007	840	0	0.001	840	-0.002	0	840	-0.033	-0.002
841	0.064	-0.008	841	0	0.001	841	-0.002	0	841	-0.032	-0.002
842	0.062	-0.008	842	0	0.001	842	-0.002	0	842	-0.032	-0.001
843	0.061	-0.009	843	0	0.001	843	-0.002	0	843	-0.032	-0.001
844	0.06	-0.009	844	0	0.001	844	-0.002	0	844	-0.032	0
845	0.059	-0.009	845	0	0.001	845	-0.002	0	845	-0.031	0
846	0.058	-0.008	846	0	0.001	846	-0.002	0	846	-0.031	0
847	0.057	-0.008	847	0	0.001	847	-0.002	0	847	-0.031	0.001
848	0.056	-0.008	848	0	0.001	848	-0.002	0	848	-0.03	0.001
849	0.055	-0.008	849	-0.001	0.001	849	-0.002	0	849	-0.03	0.002
850	0.054	-0.008	850	-0.001	0.001	850	-0.002	0	850	-0.029	0.002
851	0.053	-0.008	851	-0.001	0	851	-0.002	0	851	-0.028	0.002
852	0.053	-0.007	852	-0.001	0	852	-0.002	0	852	-0.027	0.002
853	0.052	-0.007	853	-0.001	0	853	-0.002	0	853	-0.026	0.003
854	0.051	-0.006	854	-0.001	0	854	-0.002	0	854	-0.025	0.003
855	0.05	-0.005	855	-0.001	0	855	-0.002	0	855	-0.024	0.003
856	0.049	-0.005	856	-0.001	0.001	856	-0.002	0	856	-0.022	0.003
857	0.048	-0.004	857	-0.001	0.001	857	-0.002	0	857	-0.021	0.003
858	0.047	-0.004	858	-0.001	0.001	858	-0.002	0	858	-0.019	0.003
859	0.046	-0.003	859	-0.001	0.001	859	-0.002	-0.001	859	-0.017	0.003
860	0.045	-0.003	860	-0.001	0.001	860	-0.002	0	860	-0.016	0.003
861	0.044	-0.002	861	-0.001	0.002	861	-0.002	-0.001	861	-0.014	0.003
862	0.043	-0.002	862	0	0.002	862	-0.002	-0.001	862	-0.012	0.003
863	0.041	-0.002	863	0	0.002	863	-0.002	-0.001	863	-0.01	0.003
864	0.04	-0.001	864	0	0.002	864	-0.002	-0.001	864	-0.009	0.003
865	0.039	-0.001	865	0	0.002	865	-0.002	-0.001	865	-0.007	0.003
866	0.037	-0.001	866	0	0.002	866	-0.002	-0.001	866	-0.006	0.003
867	0.036	-0.001	867	0	0.003	867	-0.002	-0.001	867	-0.005	0.003
868	0.035	-0.001	868	0	0.003	868	-0.002	-0.001	868	-0.004	0.003
869	0.033	-0.001	869	0	0.003	869	-0.002	-0.001	869	-0.003	0.003
870	0.032	-0.001	870	0	0.003	870	-0.002	-0.001	870	-0.002	0.003
871	0.031	-0.001	871	-0.001	0.003	871	-0.002	-0.001	871	-0.002	0.003
872	0.03	-0.001	872	-0.001	0.003	872	-0.002	-0.001	872	-0.001	0.003
873	0.029	0	873	-0.001	0.002	873	-0.002	-0.001	873	-0.001	0.003
874	0.027	0	874	-0.001	0.002	874	-0.002	0	874	-0.001	0.003
875	0.026	0	875	-0.001	0.002	875	-0.002	0	875	0	0.002
876	0.025	0	876	-0.001	0.001	876	-0.002	0	876	0	0.002
877	0.024	0.001	877	-0.001	0.001	877	-0.002	0	877	0	0.002
878	0.023	0.001	878	-0.001	0.001	878	-0.002	0	878	0	0.002
879	0.022	0.001	879	-0.001	0.001	879	-0.002	0	879	0	0.002
880	0.021	0.001	880	-0.001	0.001	880	-0.002	0	880	0	0.002
881	0.02	0.001	881	-0.001	0	881	-0.002	0	881	0	0.002
882	0.019	0.002	882	-0.001	0	882	-0.002	0	882	0	0.002
883	0.018	0.002	883	-0.001	0	883	-0.002	0	883	0	0.002
884	0.017	0.002	884	0	0	884	-0.002	0	884	0	0.002
885	0.016	0.002	885	0	-0.001	885	-0.002	0	885	0	0.002
886	0.015	0.002	886	0	-0.001	886	-0.003	0	886	0	0.002
887	0.014	0.003	887	0	-0.001	887	-0.003	0	887	0	0.002
888	0.013	0.003	888	0	-0.001	888	-0.003	0	888	0	0.002
889	0.012	0.003	889	0	-0.001	889	-0.003	0	889	0	0.002
890	0.011	0.004	890	0	-0.001	890	-0.003	0	890	0	0.002
891	0.01	0.004	891	0	-0.001	891	-0.003	0	891	0	0.002
892	0.009	0.005	892	0	-0.001	892	-0.003	0	892	0	0.002
893	0.008	0.005	893	0	-0.001	893	-0.003	0	893	0	0.002
894	0.006	0.006	894	-0.001	-0.001	894	-0.003	0	894	0	0.002
895	0.005	0.006	895	-0.001	-0.001	895	-0.004	0	895	0	0.002
896	0.004	0.007	896	-0.001	-0.001	896	-0.004	0	896	0	0.002
897	0.003	0.007	897	-0.001	0	897	-0.004	0	897	0	0.002
898	0.002	0.007	898	-0.001	0	898	-0.004	0	898	0	0.002
899	0.001	0.007	899	-0.002	0	899	-0.005	0.001	899	0	0.002
900	0	0.008	900	-0.002	0	900	-0.005	0.001	900	0	0.002
901	-0.001	0.008	901	-0.002	0	901	-0.005	0.001	901	0	0.002
902	-0.002	0.007	902	-0.002	0	902	-0.005	0.001	902	0.001	0.001
903	-0.003	0.007	903	-0.002	0	903	-0.005	0.002	903	0.001	0.001
904	-0.004	0.007	904	-0.002	0	904	-0.005	0.002	904	0.001	0.001
905	-0.004	0.007	905	-0.002	-0.001	905	-0.005	0.002	905	0.001	0.001
906	-0.005	0.007	906	-0.002	-0.001	906	-0.005	0.002	906	0.001	0.001
907	-0.006	0.007	907	-0.002	-0.001	907	-0.005	0.002	907	0	0
908	-0.007	0.007	908	-0.002	0	908	-0.005	0.002	908	0.001	0
909	-0.008	0.007	909	-0.002	-0.001	909	-0.005	0.002	909	0	0
910	-0.012	0.007	910	-0.002	-0.001	910	-0.004	0.002	910	-0.007	0
911	-0.021	0.01	911	-0.001	-0.002	911	-0.004	0.001	911	-0.043	0.001
912	-0.043	0.015	912	0.002	-0.004	912	-0.003	0	912	-0.153	0.004
913	-0.086	0.028	913	0.008	-0.004	913	0	-0.003	913	-0.397	0.012
914	-0.153	0.048	914	0.018	-0.004	914	0.005	-0.008	914	-0.832	0.028
915	-0.248	0.077	915	0.033	-0.001	915	0.012	-0.013	915	-1.493	0.055
916	-0.37	0.114	916	0.052	0.003	916	0.023	-0.017	916	-2.384	0.096
917	-0.516	0.158	917	0.075	0.01	917	0.035	-0.021	917	-3.476	0.15
918	-0.686	0.208	918	0.101	0.018	918	0.049	-0.024	918	-4.736	0.215
919	-0.879	0.265	919	0.13	0.027	919	0.064	-0.026	919	-6.134	0.29
920	-1.095	0.328	920	0.161	0.038	920	0.079	-0.029	920	-7.658	0.373
921	-1.332	0.397	921	0.194	0.05	921	0.096	-0.03	921	-9.299	0.465
922	-1.589	0.471	922	0.228	0.062	922	0.112	-0.032	922	-11.048	0.565
923	-1.865	0.549	923	0.263	0.076	923	0.128	-0.033	923	-12.889	0.671
924	-2.156	0.63	924	0.298	0.09	924	0.144	-0.033	924	-14.802	0.783
925	-2.46	0.713	925	0.333	0.105	925	0.158	-0.033	925	-16.761	0.898
926	-2.77	0.798	926	0.367	0.12	926	0.172	-0.033	926	-18.733	1.016
927	-3.079	0.88	927	0.398	0.136	927	0.183	-0.032	927	-20.664	1.134
928	-3.379	0.958	928	0.426	0.151	928	0.192	-0.029	928	-22.49	1.249
929	-3.663	1.029	929	0.448	0.164	929	0.198	-0.026	929	-24.146	1.357
930	-3.927	1.091	930	0.464	0.175	930	0.199	-0.023	930	-25.588	1.455
931	-4.169	1.145	931	0.475	0.183	931	0.196	-0.02	931	-26.806	1.54
932	-4.391	1.192	932	0.48	0.189	932	0.189	-0.019	932	-27.817	1.613
933	-4.592	1.231	933	0.481	0.192	933	0.179	-0.019	933	-28.654	1.673
934	-4.772	1.264	934	0.478	0.193	934	0.167	-0.02	934	-29.34	1.724
935	-4.93	1.289	935	0.471	0.192	935	0.152	-0.023	935	-29.887	1.764
936	-5.066	1.308	936	0.46	0.189	936	0.135	-0.026	936	-30.298	1.796
937	-5.18	1.32	937	0.446	0.184	937	0.116	-0.031	937	-30.581	1.818
938	-5.274	1.326	938	0.429	0.177	938	0.096	-0.037	938	-30.746	1.832
939	-5.35	1.328	939	0.41	0.169	939	0.076	-0.044	939	-30.813	1.839
940	-5.407	1.325	940	0.39	0.159	940	0.054	-0.052	940	-30.797	1.841
941	-5.447	1.318	941	0.367	0.148	941	0.032	-0.061	941	-30.71	1.837
942	-5.471	1.308	942	0.344	0.136	942	0.01	-0.071	942	-30.559	1.829
943	-5.48	1.294	943	0.32	0.123	943	-0.013	-0.081	943	-30.348	1.817
944	-5.473	1.277	944	0.295	0.11	944	-0.035	-0.092	944	-30.082	1.802
945	-5.454	1.258	945	0.27	0.096	945	-0.058	-0.103	945	-29.769	1.783
946	-5.424	1.238	946	0.244	0.082	946	-0.079	-0.114	946	-29.418	1.762
947	-5.383	1.215	947	0.218	0.067	947	-0.101	-0.125	947	-29.035	1.739
948	-5.332	1.192	948	0.193	0.053	948	-0.121	-0.137	948	-28.626	1.714
949	-5.273	1.167	949	0.167	0.038	949	-0.141	-0.148	949	-28.193	1.688
950	-5.207	1.142	950	0.142	0.024	950	-0.161	-0.159	950	-27.739	1.661
951	-5.134	1.116	951	0.118	0.01	951	-0.179	-0.17	951	-27.268	1.634
952	-5.055	1.089	952	0.094	-0.004	952	-0.197	-0.18	952	-26.783	1.606
953	-4.972	1.063	953	0.071	-0.017	953	-0.214	-0.19	953	-26.288	1.577
954	-4.884	1.036	954	0.049	-0.03	954	-0.23	-0.2	954	-25.786	1.549
955	-4.793	1.01	955	0.027	-0.042	955	-0.244	-0.21	955	-25.279	1.522
956	-4.699	0.984	956	0.007	-0.053	956	-0.258	-0.218	956	-24.767	1.494
957	-4.601	0.959	957	-0.012	-0.064	957	-0.271	-0.226	957	-24.254	1.468
958	-4.502	0.934	958	-0.03	-0.074	958	-0.283	-0.233	958	-23.739	1.442
959	-4.402	0.91	959	-0.047	-0.083	959	-0.293	-0.24	959	-23.225	1.417
960	-4.3	0.887	960	-0.064	-0.092	960	-0.303	-0.246	960	-22.714	1.392
961	-4.197	0.864	961	-0.079	-0.099	961	-0.312	-0.251	961	-22.205	1.369
962	-4.093	0.842	962	-0.092	-0.106	962	-0.319	-0.256	962	-21.701	1.347
963	-3.989	0.822	963	-0.105	-0.113	963	-0.326	-0.259	963	-21.202	1.325
964	-3.886	0.801	964	-0.117	-0.118	964	-0.332	-0.263	964	-20.708	1.304
965	-3.782	0.782	965	-0.128	-0.123	965	-0.337	-0.265	965	-20.22	1.284
966	-3.679	0.764	966	-0.138	-0.127	966	-0.341	-0.267	966	-19.739	1.265
967	-3.577	0.746	967	-0.147	-0.131	967	-0.344	-0.269	967	-19.265	1.247
968	-3.475	0.729	968	-0.156	-0.134	968	-0.347	-0.269	968	-18.799	1.23
969	-3.375	0.712	969	-0.163	-0.136	969	-0.349	-0.27	969	-18.34	1.213
970	-3.276	0.696	970	-0.17	-0.139	970	-0.35	-0.27	970	-17.89	1.197
971	-3.178	0.681	971	-0.176	-0.141	971	-0.351	-0.27	971	-17.448	1.182
972	-3.081	0.666	972	-0.182	-0.142	972	-0.352	-0.269	972	-17.015	1.167
973	-2.986	0.652	973	-0.187	-0.144	973	-0.352	-0.268	973	-16.59	1.153
974	-2.893	0.638	974	-0.192	-0.145	974	-0.352	-0.267	974	-16.174	1.14
975	-2.802	0.625	975	-0.196	-0.145	975	-0.351	-0.266	975	-15.767	1.127
976	-2.712	0.612	976	-0.2	-0.146	976	-0.35	-0.264	976	-15.368	1.115
977	-2.624	0.6	977	-0.204	-0.146	977	-0.349	-0.262	977	-14.978	1.103
978	-2.537	0.588	978	-0.207	-0.146	978	-0.348	-0.26	978	-14.597	1.092
979	-2.452	0.577	979	-0.21	-0.146	979	-0.346	-0.258	979	-14.224	1.081
980	-2.37	0.567	980	-0.212	-0.146	980	-0.344	-0.256	980	-13.86	1.07
981	-2.289	0.556	981	-0.215	-0.145	981	-0.342	-0.254	981	-13.504	1.06
982	-2.209	0.547	982	-0.217	-0.145	982	-0.34	-0.252	982	-13.157	1.051
983	-2.132	0.537	983	-0.218	-0.144	983	-0.337	-0.249	983	-12.818	1.041
984	-2.056	0.529	984	-0.22	-0.143	984	-0.334	-0.247	984	-12.487	1.032
985	-1.983	0.52	985	-0.221	-0.142	985	-0.331	-0.244	985	-12.164	1.023
986	-1.91	0.512	986	-0.222	-0.141	986	-0.328	-0.241	986	-11.849	1.015
987	-1.84	0.504	987	-0.222	-0.14	987	-0.325	-0.238	987	-11.542	1.007
988	-1.771	0.496	988	-0.223	-0.138	988	-0.322	-0.235	988	-11.242	0.999
989	-1.704	0.489	989	-0.223	-0.136	989	-0.318	-0.232	989	-10.95	0.991
990	-1.638	0.481	990	-0.222	-0.135	990	-0.314	-0.228	990	-10.665	0.984
991	-1.574	0.474	991	-0.222	-0.133	991	-0.31	-0.225	991	-10.387	0.977
992	-1.511	0.468	992	-0.221	-0.131	992	-0.306	-0.221	992	-10.116	0.97
993	-1.45	0.461	993	-0.22	-0.128	993	-0.302	-0.217	993	-9.853	0.964
994	-1.39	0.455	994	-0.219	-0.126	994	-0.298	-0.213	994	-9.596	0.957
995	-1.332	0.449	995	-0.217	-0.124	995	-0.293	-0.209	995	-9.345	0.951
996	-1.275	0.443	996	-0.216	-0.121	996	-0.289	-0.205	996	-9.102	0.945
997	-1.219	0.438	997	-0.214	-0.119	997	-0.285	-0.201	997	-8.864	0.94
998	-1.165	0.433	998	-0.212	-0.116	998	-0.28	-0.197	998	-8.633	0.934
999	-1.113	0.428	999	-0.21	-0.114	999	-0.276	-0.193	999	-8.407	0.929
1000	-1.061	0.423	1000	-0.208	-0.111	1000	-0.271	-0.189	1000	-8.188	0.924
1001	-1.011	0.419	1001	-0.206	-0.108	1001	-0.267	-0.185	1001	-7.974	0.919
1002	-0.963	0.414	1002	-0.204	-0.105	1002	-0.262	-0.181	1002	-7.767	0.914
1003	-0.915	0.41	1003	-0.201	-0.102	1003	-0.258	-0.177	1003	-7.564	0.909
1004	-0.869	0.406	1004	-0.199	-0.1	1004	-0.253	-0.173	1004	-7.367	0.904
1005	-0.824	0.402	1005	-0.197	-0.097	1005	-0.249	-0.169	1005	-7.176	0.9
1006	-0.781	0.398	1006	-0.194	-0.095	1006	-0.245	-0.165	1006	-6.989	0.895
1007	-0.738	0.394	1007	-0.192	-0.092	1007	-0.241	-0.161	1007	-6.807	0.891
1008	-0.697	0.39	1008	-0.19	-0.09	1008	-0.237	-0.157	1008	-6.631	0.886
1009	-0.657	0.386	1009	-0.187	-0.087	1009	-0.232	-0.154	1009	-6.458	0.881
1010	-0.619	0.383	1010	-0.185	-0.085	1010	-0.228	-0.15	1010	-6.291	0.877
1011	-0.581	0.379	1011	-0.182	-0.083	1011	-0.224	-0.147	1011	-6.128	0.873
1012	-0.544	0.375	1012	-0.18	-0.08	1012	-0.22	-0.143	1012	-5.969	0.868
1013	-0.508	0.371	1013	-0.178	-0.078	1013	-0.216	-0.14	1013	-5.814	0.864
1014	-0.474	0.368	1014	-0.175	-0.076	1014	-0.212	-0.137	1014	-5.664	0.86
1015	-0.44	0.364	1015	-0.173	-0.074	1015	-0.209	-0.134	1015	-5.518	0.855
1016	-0.407	0.361	1016	-0.171	-0.072	1016	-0.205	-0.13	1016	-5.375	0.851
1017	-0.376	0.358	1017	-0.168	-0.07	1017	-0.201	-0.127	1017	-5.236	0.847
1018	-0.345	0.355	1018	-0.166	-0.068	1018	-0.198	-0.124	1018	-5.101	0.843
1019	-0.315	0.352	1019	-0.164	-0.066	1019	-0.194	-0.121	1019	-4.969	0.838
1020	-0.286	0.349	1020	-0.161	-0.064	1020	-0.19	-0.118	1020	-4.841	0.834
1021	-0.258	0.347	1021	-0.159	-0.062	1021	-0.186	-0.115	1021	-4.716	0.83
1022	-0.23	0.344	1022	-0.156	-0.06	1022	-0.183	-0.112	1022	-4.595	0.826
1023	-0.204	0.341	1023	-0.154	-0.058	1023	-0.179	-0.11	1023	-4.477	0.822
1024	-0.178	0.339	1024	-0.152	-0.056	1024	-0.176	-0.107	1024	-4.362	0.818
1025	-0.153	0.336	1025	-0.15	-0.054	1025	-0.172	-0.104	1025	-4.25	0.813
1026	-0.129	0.333	1026	-0.147	-0.052	1026	-0.169	-0.102	1026	-4.141	0.809
1027	-0.105	0.331	1027	-0.145	-0.05	1027	-0.165	-0.1	1027	-4.035	0.805
1028	-0.082	0.328	1028	-0.143	-0.049	1028	-0.162	-0.097	1028	-3.932	0.801
1029	-0.06	0.325	1029	-0.141	-0.047	1029	-0.159	-0.095	1029	-3.831	0.797
1030	-0.038	0.322	1030	-0.138	-0.045	1030	-0.155	-0.093	1030	-3.733	0.792
1031	-0.018	0.319	1031	-0.136	-0.044	1031	-0.152	-0.091	1031	-3.638	0.788
1032	0.003	0.316	1032	-0.134	-0.042	1032	-0.149	-0.089	1032	-3.546	0.784
1033	0.022	0.314	1033	-0.131	-0.041	1033	-0.146	-0.087	1033	-3.455	0.78
1034	0.042	0.311	1034	-0.129	-0.04	1034	-0.143	-0.085	1034	-3.368	0.776
1035	0.06	0.308	1035	-0.127	-0.039	1035	-0.14	-0.083	1035	-3.282	0.772
1036	0.078	0.305	1036	-0.125	-0.038	1036	-0.137	-0.081	1036	-3.199	0.767
1037	0.096	0.303	1037	-0.123	-0.037	1037	-0.134	-0.079	1037	-3.118	0.763
1038	0.113	0.301	1038	-0.121	-0.036	1038	-0.131	-0.077	1038	-3.04	0.759
1039	0.129	0.298	1039	-0.119	-0.035	1039	-0.129	-0.075	1039	-2.963	0.755
1040	0.145	0.296	1040	-0.117	-0.034	1040	-0.126	-0.073	1040	-2.888	0.751
1041	0.161	0.294	1041	-0.115	-0.034	1041	-0.123	-0.072	1041	-2.816	0.747
1042	0.176	0.292	1042	-0.113	-0.033	1042	-0.121	-0.07	1042	-2.745	0.743
1043	0.19	0.29	1043	-0.111	-0.032	1043	-0.118	-0.068	1043	-2.676	0.739
1044	0.204	0.288	1044	-0.109	-0.031	1044	-0.116	-0.067	1044	-2.609	0.734
1045	0.218	0.286	1045	-0.108	-0.031	1045	-0.113	-0.065	1045	-2.544	0.73
1046	0.231	0.283	1046	-0.106	-0.03	1046	-0.111	-0.064	1046	-2.481	0.726
1047	0.244	0.281	1047	-0.104	-0.029	1047	-0.108	-0.062	1047	-2.419	0.723
1048	0.256	0.279	1048	-0.102	-0.029	1048	-0.106	-0.061	1048	-2.359	0.719
1049	0.268	0.276	1049	-0.101	-0.028	1049	-0.103	-0.059	1049	-2.3	0.715
1050	0.28	0.274	1050	-0.099	-0.027	1050	-0.101	-0.058	1050	-2.244	0.711
1051	0.292	0.271	1051	-0.097	-0.027	1051	-0.099	-0.057	1051	-2.188	0.707
1052	0.303	0.269	1052	-0.096	-0.026	1052	-0.097	-0.056	1052	-2.134	0.703
1053	0.313	0.266	1053	-0.094	-0.025	1053	-0.095	-0.054	1053	-2.082	0.7
1054	0.324	0.264	1054	-0.093	-0.024	1054	-0.093	-0.053	1054	-2.031	0.696
1055	0.334	0.261	1055	-0.091	-0.024	1055	-0.092	-0.052	1055	-1.981	0.692
1056	0.344	0.259	1056	-0.09	-0.023	1056	-0.09	-0.051	1056	-1.933	0.689
1057	0.353	0.256	1057	-0.088	-0.023	1057	-0.088	-0.05	1057	-1.886	0.685
1058	0.362	0.254	1058	-0.087	-0.022	1058	-0.087	-0.049	1058	-1.841	0.681
1059	0.371	0.252	1059	-0.086	-0.021	1059	-0.085	-0.048	1059	-1.796	0.678
1060	0.379	0.25	1060	-0.084	-0.021	1060	-0.083	-0.048	1060	-1.753	0.674
1061	0.388	0.248	1061	-0.083	-0.02	1061	-0.082	-0.047	1061	-1.711	0.67
1062	0.396	0.246	1062	-0.082	-0.02	1062	-0.081	-0.046	1062	-1.67	0.666
1063	0.403	0.244	1063	-0.081	-0.019	1063	-0.079	-0.045	1063	-1.63	0.663
1064	0.411	0.241	1064	-0.08	-0.019	1064	-0.078	-0.044	1064	-1.592	0.659
1065	0.418	0.239	1065	-0.079	-0.018	1065	-0.077	-0.043	1065	-1.554	0.655
1066	0.424	0.237	1066	-0.077	-0.018	1066	-0.075	-0.043	1066	-1.517	0.652
1067	0.431	0.234	1067	-0.076	-0.018	1067	-0.074	-0.042	1067	-1.481	0.648
1068	0.437	0.232	1068	-0.075	-0.018	1068	-0.073	-0.041	1068	-1.446	0.644
1069	0.443	0.23	1069	-0.074	-0.017	1069	-0.071	-0.041	1069	-1.412	0.641
1070	0.449	0.228	1070	-0.073	-0.017	1070	-0.07	-0.04	1070	-1.379	0.637
1071	0.455	0.225	1071	-0.072	-0.017	1071	-0.069	-0.04	1071	-1.347	0.633
1072	0.46	0.223	1072	-0.071	-0.017	1072	-0.068	-0.039	1072	-1.315	0.63
1073	0.465	0.221	1073	-0.07	-0.017	1073	-0.067	-0.039	1073	-1.285	0.627
1074	0.47	0.219	1074	-0.069	-0.017	1074	-0.066	-0.038	1074	-1.255	0.623
1075	0.475	0.217	1075	-0.068	-0.017	1075	-0.065	-0.038	1075	-1.226	0.62
1076	0.48	0.214	1076	-0.067	-0.017	1076	-0.064	-0.037	1076	-1.197	0.616
1077	0.484	0.212	1077	-0.066	-0.017	1077	-0.063	-0.037	1077	-1.169	0.613
1078	0.488	0.21	1078	-0.065	-0.017	1078	-0.062	-0.036	1078	-1.142	0.61
1079	0.492	0.208	1079	-0.064	-0.017	1079	-0.061	-0.036	1079	-1.116	0.607
1080	0.496	0.206	1080	-0.063	-0.017	1080	-0.06	-0.035	1080	-1.09	0.603
1081	0.5	0.204	1081	-0.063	-0.017	1081	-0.059	-0.035	1081	-1.065	0.6
1082	0.503	0.202	1082	-0.062	-0.017	1082	-0.058	-0.034	1082	-1.041	0.597
1083	0.507	0.2	1083	-0.061	-0.017	1083	-0.058	-0.034	1083	-1.017	0.594
1084	0.51	0.198	1084	-0.06	-0.017	1084	-0.057	-0.034	1084	-0.994	0.591
1085	0.513	0.196	1085	-0.06	-0.017	1085	-0.056	-0.033	1085	-0.972	0.588
1086	0.515	0.193	1086	-0.059	-0.017	1086	-0.055	-0.033	1086	-0.95	0.585
1087	0.518	0.191	1087	-0.058	-0.017	1087	-0.054	-0.032	1087	-0.929	0.582
1088	0.521	0.189	1088	-0.057	-0.016	1088	-0.053	-0.032	1088	-0.909	0.578
1089	0.523	0.187	1089	-0.057	-0.016	1089	-0.052	-0.031	1089	-0.889	0.575
1090	0.526	0.184	1090	-0.056	-0.016	1090	-0.051	-0.031	1090	-0.869	0.572
1091	0.528	0.182	1091	-0.055	-0.016	1091	-0.05	-0.03	1091	-0.85	0.569
1092	0.531	0.18	1092	-0.054	-0.016	1092	-0.049	-0.03	1092	-0.832	0.566
1093	0.533	0.178	1093	-0.053	-0.016	1093	-0.048	-0.029	1093	-0.814	0.562
1094	0.535	0.176	1094	-0.052	-0.015	1094	-0.047	-0.029	1094	-0.796	0.559
1095	0.537	0.174	1095	-0.052	-0.015	1095	-0.046	-0.029	1095	-0.779	0.556
1096	0.539	0.172	1096	-0.051	-0.015	1096	-0.045	-0.028	1096	-0.763	0.553
1097	0.541	0.17	1097	-0.05	-0.015	1097	-0.045	-0.028	1097	-0.747	0.549
1098	0.543	0.169	1098	-0.049	-0.015	1098	-0.044	-0.027	1098	-0.731	0.546
1099	0.545	0.167	1099	-0.049	-0.015	1099	-0.043	-0.027	1099	-0.716	0.543
1100	0.547	0.165	1100	-0.048	-0.015	1100	-0.042	-0.026	1100	-0.701	0.54
1101	0.549	0.163	1101	-0.047	-0.015	1101	-0.041	-0.026	1101	-0.686	0.536
1102	0.55	0.162	1102	-0.046	-0.015	1102	-0.041	-0.026	1102	-0.672	0.533
1103	0.552	0.16	1103	-0.046	-0.015	1103	-0.04	-0.026	1103	-0.658	0.53
1104	0.553	0.158	1104	-0.045	-0.015	1104	-0.039	-0.025	1104	-0.645	0.526
1105	0.554	0.156	1105	-0.044	-0.015	1105	-0.039	-0.025	1105	-0.631	0.523
1106	0.555	0.154	1106	-0.043	-0.015	1106	-0.038	-0.025	1106	-0.619	0.52
1107	0.556	0.152	1107	-0.043	-0.015	1107	-0.037	-0.025	1107	-0.606	0.517
1108	0.557	0.151	1108	-0.042	-0.015	1108	-0.037	-0.025	1108	-0.594	0.514
1109	0.557	0.149	1109	-0.042	-0.015	1109	-0.036	-0.025	1109	-0.582	0.511
1110	0.558	0.147	1110	-0.041	-0.015	1110	-0.035	-0.025	1110	-0.571	0.508
1111	0.558	0.145	1111	-0.041	-0.015	1111	-0.035	-0.025	1111	-0.559	0.505
1112	0.559	0.144	1112	-0.04	-0.015	1112	-0.034	-0.025	1112	-0.548	0.502
1113	0.559	0.142	1113	-0.039	-0.015	1113	-0.034	-0.025	1113	-0.537	0.499
1114	0.56	0.14	1114	-0.039	-0.015	1114	-0.033	-0.025	1114	-0.527	0.496
1115	0.56	0.139	1115	-0.038	-0.015	1115	-0.033	-0.025	1115	-0.517	0.493
1116	0.56	0.137	1116	-0.038	-0.015	1116	-0.032	-0.025	1116	-0.507	0.49
1117	0.56	0.136	1117	-0.037	-0.015	1117	-0.032	-0.025	1117	-0.497	0.488
1118	0.56	0.134	1118	-0.036	-0.015	1118	-0.031	-0.025	1118	-0.488	0.485
1119	0.56	0.133	1119	-0.036	-0.014	1119	-0.03	-0.024	1119	-0.478	0.482
1120	0.56	0.131	1120	-0.035	-0.014	1120	-0.03	-0.024	1120	-0.469	0.479
1121	0.56	0.13	1121	-0.034	-0.014	1121	-0.029	-0.024	1121	-0.461	0.476
1122	0.56	0.128	1122	-0.033	-0.013	1122	-0.028	-0.024	1122	-0.452	0.474
1123	0.56	0.127	1123	-0.032	-0.013	1123	-0.027	-0.024	1123	-0.444	0.471
1124	0.559	0.126	1124	-0.032	-0.013	1124	-0.027	-0.024	1124	-0.435	0.468
1125	0.559	0.124	1125	-0.031	-0.012	1125	-0.026	-0.023	1125	-0.427	0.465
1126	0.559	0.123	1126	-0.031	-0.012	1126	-0.026	-0.023	1126	-0.42	0.462
1127	0.558	0.121	1127	-0.03	-0.012	1127	-0.025	-0.023	1127	-0.412	0.459
1128	0.558	0.12	1128	-0.03	-0.012	1128	-0.025	-0.023	1128	-0.405	0.456
1129	0.558	0.118	1129	-0.029	-0.012	1129	-0.024	-0.023	1129	-0.397	0.453
1130	0.557	0.117	1130	-0.029	-0.012	1130	-0.023	-0.022	1130	-0.39	0.451
1131	0.557	0.116	1131	-0.028	-0.012	1131	-0.023	-0.022	1131	-0.383	0.448
1132	0.556	0.115	1132	-0.028	-0.012	1132	-0.022	-0.022	1132	-0.376	0.445
1133	0.556	0.114	1133	-0.028	-0.012	1133	-0.022	-0.022	1133	-0.369	0.442
1134	0.555	0.113	1134	-0.027	-0.012	1134	-0.022	-0.021	1134	-0.363	0.44
1135	0.555	0.112	1135	-0.027	-0.012	1135	-0.021	-0.021	1135	-0.356	0.437
1136	0.554	0.111	1136	-0.027	-0.012	1136	-0.021	-0.021	1136	-0.35	0.435
1137	0.553	0.11	1137	-0.027	-0.012	1137	-0.021	-0.021	1137	-0.344	0.433
1138	0.553	0.109	1138	-0.027	-0.012	1138	-0.02	-0.02	1138	-0.338	0.43
1139	0.552	0.108	1139	-0.027	-0.012	1139	-0.02	-0.02	1139	-0.332	0.428
1140	0.551	0.107	1140	-0.027	-0.012	1140	-0.019	-0.02	1140	-0.327	0.425
1141	0.55	0.106	1141	-0.027	-0.012	1141	-0.019	-0.019	1141	-0.321	0.423
1142	0.55	0.105	1142	-0.026	-0.012	1142	-0.019	-0.019	1142	-0.316	0.421
1143	0.549	0.104	1143	-0.026	-0.012	1143	-0.018	-0.019	1143	-0.311	0.419
1144	0.548	0.103	1144	-0.026	-0.012	1144	-0.018	-0.019	1144	-0.306	0.417
1145	0.547	0.102	1145	-0.025	-0.012	1145	-0.017	-0.019	1145	-0.301	0.415
1146	0.546	0.1	1146	-0.025	-0.012	1146	-0.017	-0.018	1146	-0.296	0.413
1147	0.545	0.099	1147	-0.025	-0.012	1147	-0.016	-0.018	1147	-0.292	0.411
1148	0.544	0.098	1148	-0.024	-0.012	1148	-0.016	-0.018	1148	-0.288	0.409
1149	0.543	0.096	1149	-0.024	-0.012	1149	-0.016	-0.018	1149	-0.283	0.407
1150	0.542	0.095	1150	-0.023	-0.012	1150	-0.015	-0.018	1150	-0.279	0.405
1151	0.541	0.094	1151	-0.023	-0.012	1151	-0.015	-0.018	1151	-0.275	0.402
1152	0.54	0.093	1152	-0.022	-0.013	1152	-0.015	-0.017	1152	-0.271	0.4
1153	0.539	0.093	1153	-0.022	-0.013	1153	-0.015	-0.017	1153	-0.267	0.398
1154	0.538	0.092	1154	-0.021	-0.013	1154	-0.014	-0.017	1154	-0.264	0.396
1155	0.536	0.091	1155	-0.021	-0.013	1155	-0.014	-0.017	1155	-0.26	0.394
1156	0.535	0.09	1156	-0.02	-0.013	1156	-0.014	-0.017	1156	-0.256	0.392
1157	0.534	0.089	1157	-0.02	-0.014	1157	-0.014	-0.017	1157	-0.252	0.389
1158	0.533	0.088	1158	-0.019	-0.014	1158	-0.014	-0.017	1158	-0.249	0.387
1159	0.532	0.087	1159	-0.019	-0.014	1159	-0.013	-0.017	1159	-0.245	0.385
1160	0.531	0.086	1160	-0.018	-0.015	1160	-0.013	-0.017	1160	-0.242	0.383
1161	0.53	0.085	1161	-0.018	-0.015	1161	-0.013	-0.016	1161	-0.238	0.38
1162	0.529	0.084	1162	-0.018	-0.015	1162	-0.012	-0.016	1162	-0.234	0.378
1163	0.528	0.083	1163	-0.017	-0.015	1163	-0.012	-0.017	1163	-0.231	0.376
1164	0.527	0.082	1164	-0.017	-0.015	1164	-0.012	-0.017	1164	-0.227	0.374
1165	0.525	0.08	1165	-0.017	-0.016	1165	-0.011	-0.017	1165	-0.224	0.372
1166	0.524	0.079	1166	-0.016	-0.016	1166	-0.011	-0.017	1166	-0.221	0.37
1167	0.523	0.078	1167	-0.016	-0.016	1167	-0.011	-0.017	1167	-0.217	0.368
1168	0.522	0.077	1168	-0.016	-0.016	1168	-0.01	-0.017	1168	-0.214	0.366
1169	0.521	0.076	1169	-0.015	-0.016	1169	-0.01	-0.016	1169	-0.211	0.364
1170	0.519	0.075	1170	-0.015	-0.016	1170	-0.009	-0.016	1170	-0.208	0.362
1171	0.518	0.074	1171	-0.014	-0.016	1171	-0.009	-0.016	1171	-0.205	0.36
1172	0.517	0.074	1172	-0.014	-0.016	1172	-0.009	-0.016	1172	-0.202	0.358
1173	0.515	0.073	1173	-0.014	-0.016	1173	-0.009	-0.016	1173	-0.199	0.355
1174	0.514	0.072	1174	-0.013	-0.015	1174	-0.009	-0.016	1174	-0.197	0.353
1175	0.513	0.071	1175	-0.013	-0.015	1175	-0.009	-0.015	1175	-0.194	0.351
1176	0.511	0.07	1176	-0.012	-0.015	1176	-0.009	-0.015	1176	-0.191	0.349
1177	0.51	0.069	1177	-0.012	-0.015	1177	-0.009	-0.015	1177	-0.188	0.346
1178	0.509	0.068	1178	-0.012	-0.015	1178	-0.009	-0.015	1178	-0.186	0.344
1179	0.508	0.067	1179	-0.012	-0.014	1179	-0.009	-0.014	1179	-0.184	0.341
1180	0.506	0.066	1180	-0.012	-0.014	1180	-0.009	-0.014	1180	-0.181	0.339
1181	0.505	0.065	1181	-0.011	-0.014	1181	-0.009	-0.013	1181	-0.179	0.337
1182	0.503	0.064	1182	-0.011	-0.014	1182	-0.009	-0.013	1182	-0.177	0.334
1183	0.502	0.062	1183	-0.011	-0.014	1183	-0.009	-0.013	1183	-0.174	0.332
1184	0.5	0.061	1184	-0.011	-0.014	1184	-0.009	-0.013	1184	-0.172	0.33
1185	0.499	0.06	1185	-0.01	-0.014	1185	-0.01	-0.012	1185	-0.17	0.328
1186	0.497	0.058	1186	-0.01	-0.014	1186	-0.01	-0.012	1186	-0.168	0.326
1187	0.496	0.057	1187	-0.009	-0.014	1187	-0.01	-0.012	1187	-0.166	0.324
1188	0.494	0.056	1188	-0.009	-0.014	1188	-0.01	-0.012	1188	-0.164	0.322
1189	0.492	0.055	1189	-0.009	-0.014	1189	-0.01	-0.012	1189	-0.162	0.32
1190	0.49	0.055	1190	-0.008	-0.015	1190	-0.01	-0.012	1190	-0.16	0.318
1191	0.488	0.054	1191	-0.008	-0.015	1191	-0.01	-0.012	1191	-0.158	0.316
1192	0.486	0.054	1192	-0.008	-0.015	1192	-0.01	-0.012	1192	-0.156	0.315
1193	0.484	0.053	1193	-0.007	-0.015	1193	-0.01	-0.012	1193	-0.154	0.313
1194	0.482	0.052	1194	-0.007	-0.015	1194	-0.01	-0.012	1194	-0.152	0.311
1195	0.48	0.052	1195	-0.006	-0.015	1195	-0.01	-0.012	1195	-0.15	0.309
1196	0.478	0.052	1196	-0.006	-0.015	1196	-0.01	-0.012	1196	-0.149	0.308
1197	0.476	0.051	1197	-0.005	-0.015	1197	-0.01	-0.012	1197	-0.147	0.306
1198	0.474	0.051	1198	-0.005	-0.016	1198	-0.009	-0.012	1198	-0.145	0.304
1199	0.472	0.05	1199	-0.005	-0.016	1199	-0.009	-0.012	1199	-0.143	0.303
1200	0.47	0.05	1200	-0.005	-0.016	1200	-0.009	-0.012	1200	-0.141	0.301
1201	0.468	0.049	1201	-0.005	-0.015	1201	-0.008	-0.012	1201	-0.139	0.3
1202	0.467	0.049	1202	-0.005	-0.015	1202	-0.008	-0.012	1202	-0.138	0.298
1203	0.465	0.048	1203	-0.005	-0.015	1203	-0.008	-0.012	1203	-0.136	0.296
1204	0.463	0.047	1204	-0.005	-0.015	1204	-0.007	-0.012	1204	-0.134	0.295
1205	0.461	0.046	1205	-0.005	-0.015	1205	-0.007	-0.012	1205	-0.133	0.293
1206	0.46	0.046	1206	-0.005	-0.014	1206	-0.006	-0.012	1206	-0.131	0.292
1207	0.458	0.045	1207	-0.005	-0.014	1207	-0.006	-0.012	1207	-0.13	0.29
1208	0.456	0.045	1208	-0.005	-0.014	1208	-0.006	-0.012	1208	-0.128	0.288
1209	0.455	0.045	1209	-0.005	-0.013	1209	-0.006	-0.012	1209	-0.127	0.287
1210	0.453	0.044	1210	-0.005	-0.013	1210	-0.005	-0.012	1210	-0.125	0.285
1211	0.452	0.044	1211	-0.005	-0.013	1211	-0.005	-0.012	1211	-0.124	0.284
1212	0.45	0.044	1212	-0.005	-0.012	1212	-0.005	-0.012	1212	-0.122	0.282
1213	0.448	0.043	1213	-0.005	-0.012	1213	-0.005	-0.012	1213	-0.121	0.281
1214	0.447	0.043	1214	-0.005	-0.011	1214	-0.005	-0.012	1214	-0.119	0.279
1215	0.445	0.042	1215	-0.005	-0.011	1215	-0.005	-0.011	1215	-0.118	0.278
1216	0.443	0.042	1216	-0.004	-0.011	1216	-0.005	-0.011	1216	-0.116	0.276
1217	0.442	0.041	1217	-0.004	-0.011	1217	-0.006	-0.011	1217	-0.115	0.275
1218	0.44	0.04	1218	-0.004	-0.01	1218	-0.006	-0.011	1218	-0.114	0.273
1219	0.438	0.04	1219	-0.004	-0.01	1219	-0.006	-0.011	1219	-0.112	0.271
1220	0.436	0.039	1220	-0.003	-0.01	1220	-0.006	-0.011	1220	-0.111	0.27
1221	0.434	0.038	1221	-0.003	-0.009	1221	-0.006	-0.011	1221	-0.11	0.268
1222	0.432	0.037	1222	-0.003	-0.009	1222	-0.006	-0.011	1222	-0.108	0.267
1223	0.43	0.037	1223	-0.002	-0.009	1223	-0.006	-0.011	1223	-0.107	0.266
1224	0.428	0.036	1224	-0.002	-0.008	1224	-0.006	-0.011	1224	-0.106	0.264
1225	0.426	0.035	1225	-0.002	-0.008	1225	-0.005	-0.01	1225	-0.105	0.263
1226	0.424	0.035	1226	-0.001	-0.008	1226	-0.005	-0.01	1226	-0.104	0.261
1227	0.422	0.034	1227	-0.001	-0.007	1227	-0.005	-0.01	1227	-0.103	0.259
1228	0.42	0.033	1228	-0.001	-0.007	1228	-0.005	-0.01	1228	-0.102	0.258
1229	0.418	0.033	1229	-0.001	-0.007	1229	-0.004	-0.01	1229	-0.101	0.256
1230	0.416	0.033	1230	-0.001	-0.006	1230	-0.004	-0.01	1230	-0.1	0.255
1231	0.414	0.032	1231	0	-0.006	1231	-0.003	-0.01	1231	-0.099	0.254
1232	0.412	0.032	1232	0	-0.006	1232	-0.003	-0.01	1232	-0.098	0.252
1233	0.411	0.032	1233	0	-0.005	1233	-0.002	-0.01	1233	-0.097	0.25
1234	0.409	0.032	1234	0	-0.005	1234	-0.002	-0.01	1234	-0.096	0.249
1235	0.407	0.032	1235	0	-0.005	1235	-0.002	-0.01	1235	-0.095	0.247
1236	0.405	0.032	1236	-0.001	-0.005	1236	-0.001	-0.01	1236	-0.094	0.245
1237	0.404	0.031	1237	-0.001	-0.004	1237	-0.001	-0.01	1237	-0.093	0.244
1238	0.402	0.031	1238	-0.001	-0.004	1238	-0.001	-0.01	1238	-0.092	0.242
1239	0.4	0.03	1239	-0.001	-0.003	1239	-0.001	-0.01	1239	-0.091	0.24
1240	0.398	0.03	1240	-0.001	-0.003	1240	-0.001	-0.01	1240	-0.09	0.238
1241	0.396	0.029	1241	-0.001	-0.003	1241	-0.001	-0.01	1241	-0.089	0.236
1242	0.394	0.029	1242	-0.001	-0.002	1242	-0.001	-0.01	1242	-0.088	0.235
1243	0.393	0.028	1243	-0.001	-0.002	1243	-0.001	-0.01	1243	-0.087	0.233
1244	0.391	0.028	1244	-0.001	-0.002	1244	0	-0.01	1244	-0.086	0.232
1245	0.389	0.027	1245	-0.001	-0.002	1245	0	-0.01	1245	-0.085	0.23
1246	0.387	0.027	1246	-0.001	-0.002	1246	0	-0.01	1246	-0.084	0.229
1247	0.385	0.027	1247	-0.001	-0.001	1247	0	-0.01	1247	-0.083	0.227
1248	0.383	0.027	1248	-0.001	-0.001	1248	0	-0.01	1248	-0.083	0.226
1249	0.381	0.026	1249	0	-0.001	1249	0	-0.01	1249	-0.082	0.224
1250	0.38	0.026	1250	0	-0.001	1250	0	-0.01	1250	-0.081	0.223
1251	0.378	0.026	1251	0	-0.001	1251	0	-0.009	1251	-0.08	0.221
1252	0.376	0.026	1252	0	-0.001	1252	0	-0.009	1252	-0.079	0.22
1253	0.374	0.026	1253	0	-0.001	1253	0	-0.009	1253	-0.078	0.218
1254	0.372	0.025	1254	0	-0.002	1254	0	-0.009	1254	-0.078	0.217
1255	0.371	0.025	1255	0	-0.002	1255	0	-0.009	1255	-0.077	0.216
1256	0.369	0.025	1256	0	-0.002	1256	0	-0.009	1256	-0.076	0.214
1257	0.367	0.025	1257	0	-0.002	1257	0	-0.009	1257	-0.075	0.213
1258	0.366	0.024	1258	0	-0.002	1258	0	-0.009	1258	-0.074	0.211
1259	0.364	0.024	1259	0	-0.002	1259	0	-0.009	1259	-0.074	0.21
1260	0.362	0.023	1260	0	-0.002	1260	0	-0.009	1260	-0.073	0.208
1261	0.361	0.022	1261	0	-0.003	1261	0	-0.009	1261	-0.072	0.206
1262	0.359	0.021	1262	0	-0.003	1262	0	-0.009	1262	-0.071	0.205
1263	0.358	0.021	1263	0	-0.003	1263	0	-0.009	1263	-0.07	0.203
1264	0.357	0.02	1264	0	-0.003	1264	0	-0.009	1264	-0.069	0.202
1265	0.355	0.02	1265	0	-0.003	1265	0	-0.009	1265	-0.068	0.201
1266	0.354	0.019	1266	0.001	-0.003	1266	0	-0.009	1266	-0.067	0.199
1267	0.352	0.019	1267	0.001	-0.003	1267	0	-0.009	1267	-0.067	0.198
1268	0.351	0.019	1268	0.001	-0.003	1268	0	-0.009	1268	-0.066	0.197
1269	0.349	0.018	1269	0.001	-0.003	1269	0	-0.009	1269	-0.065	0.196
1270	0.347	0.018	1270	0.001	-0.003	1270	0	-0.009	1270	-0.064	0.194
1271	0.346	0.018	1271	0.001	-0.003	1271	0	-0.009	1271	-0.063	0.193
1272	0.344	0.018	1272	0.002	-0.003	1272	0	-0.009	1272	-0.062	0.192
1273	0.342	0.018	1273	0.002	-0.004	1273	0	-0.009	1273	-0.061	0.19
1274	0.341	0.018	1274	0.002	-0.004	1274	0	-0.009	1274	-0.061	0.189
1275	0.339	0.018	1275	0.002	-0.004	1275	0.001	-0.009	1275	-0.06	0.188
1276	0.337	0.018	1276	0.002	-0.004	1276	0.001	-0.009	1276	-0.059	0.187
1277	0.335	0.017	1277	0.002	-0.004	1277	0.001	-0.008	1277	-0.058	0.186
1278	0.334	0.017	1278	0.002	-0.004	1278	0.001	-0.008	1278	-0.057	0.184
1279	0.332	0.017	1279	0.002	-0.004	1279	0.001	-0.008	1279	-0.056	0.183
1280	0.33	0.016	1280	0.002	-0.004	1280	0.001	-0.008	1280	-0.056	0.182
1281	0.328	0.016	1281	0.002	-0.004	1281	0.001	-0.008	1281	-0.055	0.181
1282	0.326	0.016	1282	0.002	-0.004	1282	0.001	-0.008	1282	-0.054	0.18
1283	0.324	0.016	1283	0.002	-0.004	1283	0.001	-0.008	1283	-0.054	0.178
1284	0.322	0.015	1284	0.002	-0.004	1284	0.001	-0.008	1284	-0.053	0.177
1285	0.32	0.015	1285	0.002	-0.004	1285	0.001	-0.008	1285	-0.052	0.176
1286	0.318	0.015	1286	0.002	-0.003	1286	0.001	-0.008	1286	-0.052	0.175
1287	0.317	0.015	1287	0.002	-0.003	1287	0.001	-0.008	1287	-0.051	0.174
1288	0.315	0.015	1288	0.002	-0.003	1288	0.001	-0.008	1288	-0.051	0.173
1289	0.313	0.015	1289	0.002	-0.002	1289	0.001	-0.008	1289	-0.05	0.172
1290	0.311	0.015	1290	0.002	-0.002	1290	0.001	-0.008	1290	-0.05	0.171
1291	0.31	0.015	1291	0.002	-0.001	1291	0.001	-0.007	1291	-0.049	0.17
1292	0.308	0.015	1292	0.002	-0.001	1292	0.001	-0.007	1292	-0.049	0.169
1293	0.306	0.015	1293	0.001	0	1293	0.001	-0.007	1293	-0.049	0.168
1294	0.304	0.015	1294	0.001	0	1294	0.001	-0.007	1294	-0.048	0.166
1295	0.303	0.015	1295	0.001	0	1295	0.001	-0.007	1295	-0.048	0.165
1296	0.301	0.015	1296	0.001	0.001	1296	0.001	-0.007	1296	-0.047	0.165
1297	0.299	0.015	1297	0.001	0.001	1297	0.001	-0.007	1297	-0.047	0.164
1298	0.297	0.014	1298	0.001	0.001	1298	0.001	-0.008	1298	-0.046	0.163
1299	0.296	0.014	1299	0.001	0.002	1299	0.001	-0.008	1299	-0.046	0.161
1300	0.294	0.013	1300	0.001	0.002	1300	0.001	-0.008	1300	-0.045	0.16
1301	0.292	0.013	1301	0.001	0.002	1301	0.001	-0.008	1301	-0.045	0.159
1302	0.291	0.013	1302	0.001	0.002	1302	0.001	-0.008	1302	-0.044	0.158
1303	0.289	0.012	1303	0.001	0.002	1303	0.001	-0.008	1303	-0.044	0.157
1304	0.287	0.012	1304	0.001	0.002	1304	0.001	-0.008	1304	-0.043	0.156
1305	0.285	0.012	1305	0.001	0.002	1305	0.001	-0.008	1305	-0.043	0.155
1306	0.284	0.012	1306	0	0.002	1306	0.001	-0.008	1306	-0.042	0.154
1307	0.282	0.011	1307	0	0.002	1307	0.001	-0.008	1307	-0.042	0.153
1308	0.28	0.012	1308	0	0.001	1308	0.001	-0.008	1308	-0.041	0.152
1309	0.279	0.012	1309	0	0.001	1309	0.001	-0.008	1309	-0.04	0.151
1310	0.277	0.012	1310	0	0.001	1310	0.001	-0.008	1310	-0.04	0.15
1311	0.276	0.012	1311	0	0.001	1311	0.001	-0.007	1311	-0.039	0.149
1312	0.275	0.012	1312	-0.001	0.001	1312	0.001	-0.007	1312	-0.038	0.148
1313	0.273	0.012	1313	-0.001	0.001	1313	0.001	-0.007	1313	-0.038	0.147
1314	0.272	0.012	1314	-0.001	0.001	1314	0.001	-0.007	1314	-0.037	0.146
1315	0.271	0.011	1315	-0.001	0.001	1315	0.001	-0.007	1315	-0.036	0.145
1316	0.27	0.011	1316	0	0.001	1316	0.001	-0.006	1316	-0.035	0.144
1317	0.268	0.011	1317	0	0.001	1317	0.001	-0.006	1317	-0.034	0.143
1318	0.267	0.011	1318	0	0.001	1318	0	-0.006	1318	-0.033	0.142
1319	0.266	0.01	1319	0	0.001	1319	0	-0.005	1319	-0.033	0.142
1320	0.264	0.01	1320	0	0.002	1320	0	-0.005	1320	-0.032	0.141
1321	0.263	0.01	1321	0.001	0.002	1321	0	-0.005	1321	-0.031	0.14
1322	0.262	0.009	1322	0.001	0.002	1322	0	-0.005	1322	-0.03	0.139
1323	0.26	0.009	1323	0.001	0.002	1323	0	-0.004	1323	-0.029	0.139
1324	0.259	0.009	1324	0.002	0.002	1324	-0.001	-0.004	1324	-0.028	0.138
1325	0.257	0.008	1325	0.002	0.002	1325	-0.001	-0.004	1325	-0.027	0.137
1326	0.255	0.008	1326	0.002	0.002	1326	-0.001	-0.004	1326	-0.026	0.136
1327	0.254	0.008	1327	0.002	0.002	1327	-0.001	-0.004	1327	-0.025	0.135
1328	0.252	0.008	1328	0.003	0.002	1328	-0.001	-0.003	1328	-0.024	0.134
1329	0.251	0.008	1329	0.003	0.002	1329	-0.001	-0.003	1329	-0.023	0.133
1330	0.249	0.008	1330	0.003	0.002	1330	-0.001	-0.003	1330	-0.023	0.132
1331	0.247	0.008	1331	0.003	0.002	1331	-0.001	-0.003	1331	-0.022	0.131
1332	0.245	0.008	1332	0.003	0.002	1332	-0.001	-0.003	1332	-0.021	0.13
1333	0.243	0.008	1333	0.003	0.002	1333	-0.001	-0.002	1333	-0.02	0.129
1334	0.242	0.008	1334	0.003	0.002	1334	-0.001	-0.002	1334	-0.019	0.128
1335	0.24	0.008	1335	0.003	0.002	1335	0	-0.002	1335	-0.018	0.127
1336	0.238	0.008	1336	0.003	0.002	1336	0	-0.002	1336	-0.018	0.126
1337	0.236	0.008	1337	0.003	0.002	1337	0	-0.001	1337	-0.017	0.125
1338	0.234	0.007	1338	0.003	0.002	1338	0	-0.001	1338	-0.016	0.124
1339	0.232	0.007	1339	0.002	0.002	1339	0.001	-0.001	1339	-0.015	0.123
1340	0.231	0.006	1340	0.002	0.002	1340	0.001	-0.001	1340	-0.014	0.122
1341	0.229	0.006	1341	0.002	0.002	1341	0.001	-0.001	1341	-0.014	0.121
1342	0.227	0.006	1342	0.002	0.002	1342	0.001	-0.001	1342	-0.013	0.12
1343	0.225	0.005	1343	0.001	0.002	1343	0.001	-0.001	1343	-0.012	0.119
1344	0.223	0.005	1344	0.001	0.003	1344	0.002	-0.001	1344	-0.011	0.118
1345	0.221	0.005	1345	0.001	0.003	1345	0.002	0	1345	-0.01	0.118
1346	0.219	0.005	1346	0.001	0.003	1346	0.002	0	1346	-0.009	0.117
1347	0.217	0.005	1347	0.001	0.003	1347	0.002	0	1347	-0.009	0.116
1348	0.215	0.004	1348	0	0.003	1348	0.001	0	1348	-0.008	0.115
1349	0.214	0.004	1349	0	0.004	1349	0.001	0	1349	-0.007	0.114
1350	0.212	0.004	1350	0	0.004	1350	0.001	0.001	1350	-0.007	0.113
1351	0.21	0.004	1351	0	0.004	1351	0.001	0.001	1351	-0.006	0.112
1352	0.209	0.004	1352	0	0.004	1352	0.001	0.001	1352	-0.006	0.112
1353	0.207	0.004	1353	0	0.004	1353	0.001	0.001	1353	-0.005	0.111
1354	0.205	0.003	1354	0.001	0.004	1354	0.001	0.001	1354	-0.005	0.11
1355	0.204	0.003	1355	0.001	0.004	1355	0.001	0.001	1355	-0.004	0.109
1356	0.202	0.003	1356	0.001	0.004	1356	0	0.001	1356	-0.004	0.108
1357	0.201	0.003	1357	0.002	0.004	1357	0	0.002	1357	-0.004	0.108
1358	0.199	0.002	1358	0.002	0.004	1358	0	0.002	1358	-0.003	0.107
1359	0.197	0.002	1359	0.003	0.004	1359	0	0.002	1359	-0.003	0.106
1360	0.196	0.001	1360	0.003	0.004	1360	0	0.002	1360	-0.003	0.105
1361	0.194	0.001	1361	0.003	0.003	1361	0	0.002	1361	-0.002	0.104
1362	0.193	0	1362	0.003	0.003	1362	0	0.001	1362	-0.002	0.103
1363	0.191	0	1363	0.004	0.003	1363	0.001	0.001	1363	-0.002	0.103
1364	0.189	0	1364	0.004	0.003	1364	0.001	0.001	1364	-0.002	0.102
1365	0.187	0	1365	0.004	0.003	1365	0.001	0.001	1365	-0.001	0.101
1366	0.186	0	1366	0.004	0.003	1366	0.002	0.001	1366	-0.001	0.1
1367	0.184	0	1367	0.004	0.003	1367	0.002	0.001	1367	-0.001	0.1
1368	0.182	0	1368	0.004	0.002	1368	0.002	0.001	1368	-0.001	0.099
1369	0.18	0	1369	0.004	0.002	1369	0.002	0.001	1369	0	0.098
1370	0.179	0	1370	0.004	0.002	1370	0.002	0	1370	0	0.097
1371	0.177	0.001	1371	0.003	0.002	1371	0.003	0	1371	0	0.097
1372	0.175	0.001	1372	0.003	0.001	1372	0.003	0	1372	0	0.096
1373	0.173	0.001	1373	0.002	0.001	1373	0.003	0	1373	0.001	0.095
1374	0.172	0.002	1374	0.002	0.001	1374	0.003	0	1374	0.001	0.094
1375	0.17	0.002	1375	0.002	0.001	1375	0.003	0	1375	0.001	0.093
1376	0.168	0.002	1376	0.001	0.001	1376	0.004	0	1376	0.001	0.093
1377	0.167	0.002	1377	0.001	0.001	1377	0.004	0	1377	0.001	0.092
1378	0.165	0.002	1378	0.001	0	1378	0.004	0	1378	0.002	0.091
1379	0.164	0.002	1379	0	0	1379	0.005	0	1379	0.002	0.09
1380	0.162	0.002	1380	0	0	1380	0.005	-0.001	1380	0.002	0.089
1381	0.161	0.002	1381	0	0	1381	0.005	-0.001	1381	0.002	0.089
1382	0.16	0.002	1382	0	0	1382	0.005	-0.001	1382	0.002	0.088
1383	0.158	0.002	1383	0	0	1383	0.005	-0.001	1383	0.001	0.087
1384	0.157	0.002	1384	0	-0.001	1384	0.005	-0.001	1384	0.001	0.087
1385	0.156	0.002	1385	0	-0.001	1385	0.005	-0.001	1385	0.001	0.086
1386	0.155	0.003	1386	0	-0.001	1386	0.005	-0.001	1386	0.001	0.085
1387	0.153	0.003	1387	0	-0.001	1387	0.006	-0.001	1387	0	0.084
1388	0.152	0.003	1388	0	-0.001	1388	0.006	-0.001	1388	0	0.083
1389	0.151	0.003	1389	0	-0.001	1389	0.006	-0.001	1389	0	0.083
1390	0.149	0.004	1390	0	-0.002	1390	0.006	-0.001	1390	0	0.082
1391	0.148	0.004	1391	0	-0.002	1391	0.006	-0.001	1391	0	0.081
1392	0.146	0.004	1392	0	-0.002	1392	0.006	-0.001	1392	0	0.08
1393	0.145	0.004	1393	0.001	-0.003	1393	0.006	-0.001	1393	-0.001	0.079
1394	0.144	0.004	1394	0.001	-0.003	1394	0.006	-0.001	1394	-0.001	0.078
1395	0.142	0.004	1395	0.001	-0.003	1395	0.006	-0.001	1395	-0.001	0.078
1396	0.141	0.004	1396	0.001	-0.003	1396	0.006	-0.001	1396	-0.001	0.077
1397	0.139	0.004	1397	0.002	-0.003	1397	0.006	-0.001	1397	-0.001	0.076
1398	0.137	0.003	1398	0.002	-0.003	1398	0.007	0	1398	-0.001	0.075
1399	0.136	0.003	1399	0.002	-0.004	1399	0.006	0	1399	0	0.073
1400	0.134	0.002	1400	0.002	-0.003	1400	0.006	0	1400	0	0.072
1401	0.133	0.002	1401	0.001	-0.003	1401	0.006	0.001	1401	0	0.071
1402	0.131	0.001	1402	0.001	-0.003	1402	0.006	0.001	1402	-0.001	0.07
1403	0.13	0	1403	0.001	-0.003	1403	0.006	0.001	1403	-0.001	0.069
1404	0.128	-0.001	1404	0.001	-0.003	1404	0.006	0.001	1404	-0.001	0.068
1405	0.127	-0.001	1405	0.001	-0.003	1405	0.006	0.001	1405	-0.001	0.067
1406	0.125	-0.002	1406	0.001	-0.003	1406	0.006	0.001	1406	-0.001	0.066
1407	0.124	-0.002	1407	0.001	-0.002	1407	0.006	0.001	1407	0	0.065
1408	0.123	-0.003	1408	0.001	-0.002	1408	0.006	0.001	1408	0	0.064
1409	0.121	-0.003	1409	0.001	-0.002	1409	0.005	0.001	1409	0	0.063
1410	0.12	-0.003	1410	0.001	-0.002	1410	0.005	0.001	1410	0	0.062
1411	0.118	-0.003	1411	0.001	-0.002	1411	0.005	0.001	1411	-0.001	0.061
1412	0.117	-0.003	1412	0.001	-0.002	1412	0.005	0.001	1412	-0.001	0.061
1413	0.116	-0.003	1413	0.001	-0.002	1413	0.004	0	1413	0	0.06
1414	0.114	-0.003	1414	0.001	-0.002	1414	0.004	0	1414	0	0.059
1415	0.113	-0.003	1415	0.001	-0.002	1415	0.004	0	1415	0	0.058
1416	0.111	-0.003	1416	0.002	-0.002	1416	0.004	0	1416	0	0.057
1417	0.11	-0.003	1417	0.002	-0.002	1417	0.003	0	1417	0	0.056
1418	0.109	-0.003	1418	0.002	-0.002	1418	0.003	-0.001	1418	0	0.056
1419	0.107	-0.003	1419	0.002	-0.002	1419	0.002	-0.001	1419	0	0.055
1420	0.106	-0.003	1420	0.001	-0.002	1420	0.002	-0.001	1420	0	0.054
1421	0.104	-0.003	1421	0.001	-0.002	1421	0.001	-0.001	1421	0	0.053
1422	0.103	-0.003	1422	0.001	-0.002	1422	0.001	-0.001	1422	-0.001	0.052
1423	0.101	-0.004	1423	0.001	-0.002	1423	0.001	-0.001	1423	-0.001	0.052
1424	0.099	-0.004	1424	0.001	-0.002	1424	0	-0.001	1424	-0.001	0.051
1425	0.098	-0.004	1425	0.001	-0.002	1425	0	-0.001	1425	-0.001	0.05
1426	0.096	-0.005	1426	0	-0.001	1426	0	-0.001	1426	-0.001	0.049
1427	0.094	-0.005	1427	0	-0.001	1427	-0.001	-0.001	1427	-0.001	0.048
1428	0.093	-0.005	1428	0	-0.001	1428	-0.001	0	1428	-0.001	0.048
1429	0.092	-0.005	1429	-0.001	-0.001	1429	-0.001	0	1429	-0.001	0.047
1430	0.09	-0.005	1430	-0.001	-0.001	1430	-0.001	0	1430	-0.001	0.046
1431	0.089	-0.005	1431	-0.002	-0.001	1431	-0.001	0	1431	-0.001	0.045
1432	0.087	-0.005	1432	-0.002	0	1432	-0.001	0	1432	-0.001	0.045
1433	0.085	-0.004	1433	-0.002	0	1433	-0.001	0	1433	-0.001	0.044
1434	0.084	-0.004	1434	-0.002	0	1434	-0.001	0	1434	-0.001	0.043
1435	0.083	-0.004	1435	-0.002	0	1435	-0.001	0	1435	-0.001	0.042
1436	0.081	-0.003	1436	-0.002	0	1436	-0.001	0	1436	-0.001	0.042
1437	0.08	-0.003	1437	-0.003	0.001	1437	-0.001	0	1437	-0.001	0.041
1438	0.079	-0.003	1438	-0.003	0.001	1438	-0.001	0	1438	-0.001	0.04
1439	0.078	-0.003	1439	-0.003	0.001	1439	-0.001	0	1439	-0.001	0.04
1440	0.077	-0.003	1440	-0.002	0.001	1440	-0.001	0	1440	0	0.039
1441	0.075	-0.003	1441	-0.002	0.001	1441	-0.001	0	1441	0	0.038
1442	0.074	-0.002	1442	-0.002	0.001	1442	-0.001	-0.001	1442	0	0.038
1443	0.073	-0.002	1443	-0.002	0.001	1443	-0.001	-0.001	1443	0	0.037
1444	0.071	-0.002	1444	-0.002	0.002	1444	-0.001	-0.001	1444	0	0.036
1445	0.07	-0.002	1445	-0.002	0.002	1445	-0.001	-0.001	1445	0	0.036
1446	0.069	-0.002	1446	-0.002	0.002	1446	-0.001	-0.001	1446	0.001	0.035
1447	0.067	-0.002	1447	-0.001	0.002	1447	-0.001	-0.001	1447	0.001	0.035
1448	0.066	-0.001	1448	-0.001	0.002	1448	-0.002	-0.001	1448	0.001	0.034
1449	0.065	-0.001	1449	-0.001	0.002	1449	-0.002	-0.001	1449	0.001	0.034
1450	0.063	-0.001	1450	-0.001	0.002	1450	-0.002	-0.001	1450	0.001	0.033
1451	0.062	-0.001	1451	-0.001	0.002	1451	-0.002	-0.001	1451	0.001	0.033
1452	0.061	0	1452	-0.001	0.001	1452	-0.002	-0.001	1452	0.001	0.033
1453	0.06	0	1453	-0.001	0.001	1453	-0.002	-0.001	1453	0.001	0.032
1454	0.058	0	1454	-0.001	0.001	1454	-0.003	0	1454	0.001	0.032
1455	0.057	0	1455	-0.001	0.001	1455	-0.003	0	1455	0.001	0.031
1456	0.056	0	1456	-0.001	0.001	1456	-0.003	0	1456	0.001	0.031
1457	0.055	0.001	1457	-0.001	0.001	1457	-0.003	0	1457	0.001	0.03
1458	0.053	0.001	1458	-0.001	0.001	1458	-0.003	0	1458	0.001	0.029
1459	0.052	0.001	1459	-0.001	0.001	1459	-0.003	0	1459	0.001	0.029
1460	0.051	0.001	1460	-0.002	0	1460	-0.003	0	1460	0.002	0.028
1461	0.049	0.001	1461	-0.002	0	1461	-0.003	0	1461	0.002	0.027
1462	0.048	0.001	1462	-0.002	0	1462	-0.003	0.001	1462	0.002	0.027
1463	0.047	0.001	1463	-0.002	0.001	1463	-0.003	0.001	1463	0.002	0.026
1464	0.046	0.001	1464	-0.003	0.001	1464	-0.003	0.001	1464	0.002	0.025
1465	0.044	0.001	1465	-0.003	0.001	1465	-0.003	0.001	1465	0.002	0.024
1466	0.043	0.001	1466	-0.003	0.001	1466	-0.003	0.002	1466	0.002	0.024
1467	0.042	0.001	1467	-0.003	0.001	1467	-0.003	0.002	1467	0.002	0.023
1468	0.041	0.001	1468	-0.004	0.001	1468	-0.003	0.002	1468	0.002	0.022
1469	0.039	0.001	1469	-0.004	0.001	1469	-0.003	0.002	1469	0.002	0.021
1470	0.038	0.001	1470	-0.004	0.001	1470	-0.003	0.002	1470	0.002	0.02
1471	0.037	0.002	1471	-0.004	0.001	1471	-0.003	0.002	1471	0.002	0.019
1472	0.036	0.002	1472	-0.004	0.001	1472	-0.003	0.002	1472	0.001	0.019
1473	0.035	0.002	1473	-0.003	0	1473	-0.003	0.002	1473	0.001	0.018
1474	0.033	0.002	1474	-0.003	0	1474	-0.003	0.002	1474	0.001	0.017
1475	0.032	0.003	1475	-0.003	0	1475	-0.002	0.002	1475	0.001	0.017
1476	0.031	0.003	1476	-0.003	0	1476	-0.003	0.002	1476	0.001	0.016
1477	0.029	0.003	1477	-0.003	0	1477	-0.003	0.002	1477	0.001	0.016
1478	0.028	0.003	1478	-0.002	0	1478	-0.003	0.002	1478	0	0.015
1479	0.027	0.004	1479	-0.002	0	1479	-0.003	0.002	1479	0	0.014
1480	0.025	0.004	1480	-0.002	0	1480	-0.003	0.002	1480	0	0.014
1481	0.024	0.004	1481	-0.002	0	1481	-0.003	0.002	1481	0	0.013
1482	0.023	0.003	1482	-0.001	0	1482	-0.004	0.002	1482	0	0.012
1483	0.022	0.003	1483	-0.001	0	1483	-0.004	0.001	1483	-0.001	0.012
1484	0.02	0.003	1484	-0.001	0	1484	-0.004	0.001	1484	-0.001	0.011
1485	0.019	0.002	1485	-0.001	0	1485	-0.004	0.001	1485	-0.001	0.01
1486	0.018	0.002	1486	-0.001	0	1486	-0.004	0.001	1486	-0.001	0.01
1487	0.016	0.001	1487	-0.001	0.001	1487	-0.004	0.001	1487	-0.001	0.009
1488	0.015	0.001	1488	-0.001	0.001	1488	-0.005	0	1488	-0.001	0.008
1489	0.014	0.001	1489	0	0.001	1489	-0.005	0	1489	-0.001	0.008
1490	0.013	0	1490	0	0.001	1490	-0.005	0	1490	-0.001	0.007
1491	0.011	0	1491	0	0.001	1491	-0.005	-0.001	1491	-0.001	0.006
1492	0.01	0	1492	0	0.001	1492	-0.005	-0.001	1492	-0.001	0.005
1493	0.009	0	1493	0	0.001	1493	-0.005	-0.001	1493	-0.001	0.004
1494	0.008	0	1494	0	0	1494	-0.005	-0.002	1494	-0.001	0.004
1495	0.007	0	1495	0	0	1495	-0.005	-0.002	1495	-0.001	0.003
1496	0.005	0	1496	0.001	0	1496	-0.005	-0.003	1496	-0.001	0.002
1497	0.004	0	1497	0.001	0	1497	-0.005	-0.003	1497	-0.001	0.002
1498	0.003	0.001	1498	0.001	0	1498	-0.005	-0.003	1498	-0.001	0.001
1499	0.001	0.001	1499	0.001	0	1499	-0.005	-0.004	1499	-0.001	0.001
1500	0	0.001	1500	0.001	-0.001	1500	-0.004	-0.004	1500	-0.001	0
1501	-0.001	0.001	1501	0.001	-0.001	1501	-0.004	-0.004	1501	0	-0.001
1502	-0.002	0.001	1502	0.001	-0.001	1502	-0.004	-0.004	1502	0	-0.001
1503	-0.003	0.001	1503	0.001	-0.001	1503	-0.003	-0.004	1503	0	-0.002
1504	-0.004	0	1504	0.002	-0.002	1504	-0.003	-0.004	1504	0.001	-0.002
1505	-0.004	0	1505	0.002	-0.002	1505	-0.003	-0.004	1505	0.001	-0.002
1506	-0.005	0	1506	0.002	-0.002	1506	-0.003	-0.004	1506	0.001	-0.003
1507	-0.006	-0.001	1507	0.002	-0.002	1507	-0.003	-0.004	1507	0.001	-0.003
1508	-0.007	-0.001	1508	0.002	-0.002	1508	-0.003	-0.004	1508	0.001	-0.003
1509	-0.008	-0.001	1509	0.002	-0.003	1509	-0.002	-0.004	1509	0.001	-0.004
1510	-0.01	-0.001	1510	0.002	-0.003	1510	-0.002	-0.004	1510	-0.005	-0.003
1511	-0.015	0	1511	0.003	-0.004	1511	-0.001	-0.004	1511	-0.033	-0.001
1512	-0.029	0.004	1512	0.007	-0.006	1512	0	-0.005	1512	-0.117	0.007
1513	-0.054	0.012	1513	0.013	-0.007	1513	0.004	-0.007	1513	-0.305	0.024
1514	-0.094	0.026	1514	0.024	-0.009	1514	0.011	-0.01	1514	-0.653	0.056
1515	-0.152	0.047	1515	0.04	-0.008	1515	0.021	-0.014	1515	-1.205	0.109
1516	-0.228	0.074	1516	0.061	-0.007	1516	0.033	-0.018	1516	-1.977	0.182
1517	-0.321	0.106	1517	0.085	-0.004	1517	0.048	-0.021	1517	-2.955	0.275
1518	-0.431	0.144	1518	0.113	0.001	1518	0.065	-0.023	1518	-4.111	0.386
1519	-0.559	0.186	1519	0.143	0.006	1519	0.083	-0.025	1519	-5.416	0.512
1520	-0.703	0.233	1520	0.175	0.012	1520	0.103	-0.027	1520	-6.85	0.654
1521	-0.863	0.284	1521	0.209	0.019	1521	0.123	-0.028	1521	-8.407	0.811
1522	-1.039	0.339	1522	0.245	0.026	1522	0.143	-0.03	1522	-10.078	0.981
1523	-1.228	0.397	1523	0.281	0.034	1523	0.164	-0.03	1523	-11.85	1.163
1524	-1.43	0.458	1524	0.318	0.042	1524	0.184	-0.031	1524	-13.703	1.354
1525	-1.643	0.52	1525	0.354	0.05	1525	0.204	-0.031	1525	-15.614	1.553
1526	-1.863	0.584	1526	0.39	0.059	1526	0.222	-0.031	1526	-17.552	1.756
1527	-2.085	0.646	1527	0.422	0.068	1527	0.238	-0.031	1527	-19.474	1.959
1528	-2.304	0.704	1528	0.45	0.077	1528	0.251	-0.029	1528	-21.324	2.157
1529	-2.515	0.758	1529	0.473	0.085	1529	0.26	-0.028	1529	-23.041	2.344
1530	-2.715	0.805	1530	0.49	0.091	1530	0.264	-0.026	1530	-24.572	2.514
1531	-2.903	0.846	1531	0.5	0.095	1531	0.264	-0.025	1531	-25.893	2.665
1532	-3.077	0.881	1532	0.506	0.096	1532	0.26	-0.025	1532	-27.008	2.796
1533	-3.238	0.911	1533	0.506	0.096	1533	0.252	-0.026	1533	-27.942	2.91
1534	-3.384	0.936	1534	0.503	0.094	1534	0.242	-0.029	1534	-28.719	3.007
1535	-3.515	0.955	1535	0.495	0.091	1535	0.229	-0.033	1535	-29.354	3.088
1536	-3.63	0.969	1536	0.483	0.086	1536	0.214	-0.037	1536	-29.853	3.154
1537	-3.73	0.978	1537	0.469	0.079	1537	0.196	-0.043	1537	-30.219	3.204
1538	-3.815	0.983	1538	0.452	0.071	1538	0.177	-0.05	1538	-30.462	3.241
1539	-3.886	0.984	1539	0.433	0.061	1539	0.157	-0.058	1539	-30.598	3.265
1540	-3.944	0.981	1540	0.412	0.051	1540	0.136	-0.067	1540	-30.644	3.278
1541	-3.989	0.975	1541	0.389	0.04	1541	0.115	-0.077	1541	-30.614	3.282
1542	-4.021	0.966	1542	0.366	0.028	1542	0.092	-0.087	1542	-30.515	3.277
1543	-4.041	0.954	1543	0.341	0.015	1543	0.07	-0.098	1543	-30.352	3.264
1544	-4.049	0.94	1544	0.316	0.002	1544	0.047	-0.11	1544	-30.131	3.245
1545	-4.047	0.924	1545	0.29	-0.011	1545	0.025	-0.121	1545	-29.86	3.219
1546	-4.036	0.907	1546	0.264	-0.024	1546	0.002	-0.133	1546	-29.545	3.188
1547	-4.016	0.888	1547	0.238	-0.038	1547	-0.019	-0.145	1547	-29.196	3.152
1548	-3.989	0.868	1548	0.212	-0.051	1548	-0.041	-0.157	1548	-28.817	3.113
1549	-3.954	0.848	1549	0.187	-0.064	1549	-0.062	-0.169	1549	-28.412	3.071
1550	-3.913	0.826	1550	0.162	-0.078	1550	-0.083	-0.18	1550	-27.984	3.027
1551	-3.867	0.804	1551	0.137	-0.09	1551	-0.102	-0.191	1551	-27.537	2.98
1552	-3.815	0.782	1552	0.114	-0.103	1552	-0.121	-0.202	1552	-27.074	2.931
1553	-3.759	0.76	1553	0.091	-0.115	1553	-0.14	-0.213	1553	-26.599	2.882
1554	-3.7	0.738	1554	0.068	-0.126	1554	-0.157	-0.223	1554	-26.115	2.832
1555	-3.636	0.717	1555	0.047	-0.136	1555	-0.173	-0.232	1555	-25.624	2.782
1556	-3.571	0.696	1556	0.026	-0.146	1556	-0.188	-0.241	1556	-25.129	2.731
1557	-3.502	0.675	1557	0.007	-0.156	1557	-0.202	-0.249	1557	-24.629	2.681
1558	-3.432	0.655	1558	-0.012	-0.164	1558	-0.216	-0.257	1558	-24.128	2.631
1559	-3.36	0.635	1559	-0.029	-0.172	1559	-0.228	-0.263	1559	-23.627	2.582
1560	-3.286	0.616	1560	-0.045	-0.179	1560	-0.239	-0.269	1560	-23.127	2.533
1561	-3.211	0.598	1561	-0.06	-0.185	1561	-0.249	-0.274	1561	-22.629	2.485
1562	-3.136	0.581	1562	-0.074	-0.19	1562	-0.258	-0.278	1562	-22.134	2.439
1563	-3.06	0.564	1563	-0.087	-0.195	1563	-0.265	-0.282	1563	-21.644	2.393
1564	-2.983	0.548	1564	-0.099	-0.199	1564	-0.273	-0.285	1564	-21.159	2.348
1565	-2.906	0.532	1565	-0.11	-0.203	1565	-0.279	-0.287	1565	-20.679	2.305
1566	-2.83	0.518	1566	-0.121	-0.206	1566	-0.284	-0.289	1566	-20.205	2.262
1567	-2.754	0.503	1567	-0.13	-0.208	1567	-0.289	-0.29	1567	-19.738	2.221
1568	-2.678	0.49	1568	-0.139	-0.21	1568	-0.292	-0.29	1568	-19.278	2.181
1569	-2.602	0.477	1569	-0.147	-0.211	1569	-0.296	-0.29	1569	-18.825	2.142
1570	-2.528	0.465	1570	-0.154	-0.212	1570	-0.298	-0.289	1570	-18.38	2.104
1571	-2.454	0.453	1571	-0.16	-0.213	1571	-0.301	-0.288	1571	-17.943	2.067
1572	-2.381	0.441	1572	-0.166	-0.213	1572	-0.302	-0.287	1572	-17.515	2.031
1573	-2.309	0.431	1573	-0.172	-0.213	1573	-0.303	-0.285	1573	-17.094	1.996
1574	-2.238	0.421	1574	-0.177	-0.213	1574	-0.304	-0.283	1574	-16.682	1.962
1575	-2.169	0.411	1575	-0.181	-0.212	1575	-0.304	-0.281	1575	-16.278	1.929
1576	-2.1	0.402	1576	-0.185	-0.212	1576	-0.304	-0.279	1576	-15.882	1.897
1577	-2.033	0.393	1577	-0.189	-0.211	1577	-0.304	-0.277	1577	-15.495	1.866
1578	-1.967	0.385	1578	-0.192	-0.21	1578	-0.304	-0.274	1578	-15.116	1.835
1579	-1.902	0.377	1579	-0.195	-0.208	1579	-0.303	-0.271	1579	-14.746	1.806
1580	-1.839	0.37	1580	-0.198	-0.207	1580	-0.302	-0.269	1580	-14.384	1.777
1581	-1.777	0.363	1581	-0.2	-0.205	1581	-0.3	-0.266	1581	-14.03	1.749
1582	-1.716	0.356	1582	-0.202	-0.203	1582	-0.299	-0.262	1582	-13.684	1.722
1583	-1.656	0.349	1583	-0.204	-0.201	1583	-0.297	-0.259	1583	-13.346	1.696
1584	-1.598	0.343	1584	-0.205	-0.199	1584	-0.295	-0.256	1584	-13.016	1.67
1585	-1.541	0.337	1585	-0.206	-0.197	1585	-0.293	-0.252	1585	-12.693	1.645
1586	-1.485	0.332	1586	-0.207	-0.194	1586	-0.29	-0.249	1586	-12.378	1.621
1587	-1.431	0.326	1587	-0.208	-0.192	1587	-0.288	-0.245	1587	-12.071	1.597
1588	-1.378	0.321	1588	-0.208	-0.189	1588	-0.285	-0.242	1588	-11.77	1.575
1589	-1.325	0.316	1589	-0.208	-0.186	1589	-0.282	-0.238	1589	-11.478	1.552
1590	-1.275	0.311	1590	-0.207	-0.183	1590	-0.279	-0.234	1590	-11.192	1.531
1591	-1.225	0.306	1591	-0.207	-0.18	1591	-0.276	-0.23	1591	-10.912	1.51
1592	-1.176	0.302	1592	-0.206	-0.177	1592	-0.273	-0.226	1592	-10.64	1.49
1593	-1.129	0.298	1593	-0.205	-0.174	1593	-0.269	-0.221	1593	-10.374	1.47
1594	-1.083	0.294	1594	-0.204	-0.17	1594	-0.266	-0.217	1594	-10.115	1.451
1595	-1.037	0.29	1595	-0.203	-0.167	1595	-0.262	-0.212	1595	-9.862	1.433
1596	-0.993	0.286	1596	-0.201	-0.164	1596	-0.258	-0.208	1596	-9.616	1.415
1597	-0.95	0.283	1597	-0.199	-0.16	1597	-0.254	-0.203	1597	-9.375	1.398
1598	-0.908	0.28	1598	-0.197	-0.157	1598	-0.251	-0.199	1598	-9.141	1.381
1599	-0.868	0.277	1599	-0.195	-0.153	1599	-0.247	-0.194	1599	-8.912	1.364
1600	-0.828	0.274	1600	-0.193	-0.15	1600	-0.243	-0.19	1600	-8.689	1.348
1601	-0.789	0.272	1601	-0.191	-0.146	1601	-0.239	-0.186	1601	-8.472	1.333
1602	-0.751	0.269	1602	-0.188	-0.143	1602	-0.235	-0.181	1602	-8.26	1.317
1603	-0.714	0.267	1603	-0.186	-0.14	1603	-0.231	-0.177	1603	-8.054	1.302
1604	-0.678	0.265	1604	-0.184	-0.137	1604	-0.227	-0.173	1604	-7.853	1.288
1605	-0.643	0.263	1605	-0.181	-0.133	1605	-0.223	-0.169	1605	-7.657	1.274
1606	-0.61	0.261	1606	-0.179	-0.13	1606	-0.219	-0.165	1606	-7.466	1.26
1607	-0.577	0.259	1607	-0.176	-0.127	1607	-0.215	-0.161	1607	-7.28	1.246
1608	-0.545	0.257	1608	-0.174	-0.124	1608	-0.212	-0.157	1608	-7.099	1.233
1609	-0.514	0.255	1609	-0.171	-0.122	1609	-0.208	-0.154	1609	-6.923	1.22
1610	-0.484	0.253	1610	-0.169	-0.119	1610	-0.204	-0.15	1610	-6.751	1.207
1611	-0.455	0.251	1611	-0.167	-0.116	1611	-0.201	-0.147	1611	-6.584	1.195
1612	-0.426	0.248	1612	-0.165	-0.114	1612	-0.197	-0.143	1612	-6.421	1.183
1613	-0.399	0.246	1613	-0.162	-0.111	1613	-0.193	-0.14	1613	-6.262	1.171
1614	-0.372	0.244	1614	-0.16	-0.109	1614	-0.19	-0.137	1614	-6.108	1.159
1615	-0.346	0.242	1615	-0.158	-0.106	1615	-0.186	-0.134	1615	-5.957	1.148
1616	-0.321	0.239	1616	-0.155	-0.104	1616	-0.182	-0.13	1616	-5.81	1.137
1617	-0.297	0.237	1617	-0.153	-0.101	1617	-0.179	-0.127	1617	-5.667	1.126
1618	-0.273	0.235	1618	-0.151	-0.099	1618	-0.175	-0.124	1618	-5.528	1.115
1619	-0.25	0.233	1619	-0.148	-0.096	1619	-0.172	-0.121	1619	-5.392	1.105
1620	-0.227	0.231	1620	-0.146	-0.094	1620	-0.168	-0.118	1620	-5.26	1.094
1621	-0.206	0.229	1621	-0.144	-0.092	1621	-0.165	-0.115	1621	-5.131	1.084
1622	-0.184	0.227	1622	-0.141	-0.089	1622	-0.162	-0.112	1622	-5.005	1.074
1623	-0.164	0.225	1623	-0.139	-0.087	1623	-0.159	-0.11	1623	-4.883	1.065
1624	-0.144	0.224	1624	-0.137	-0.084	1624	-0.155	-0.107	1624	-4.764	1.055
1625	-0.125	0.223	1625	-0.135	-0.082	1625	-0.152	-0.104	1625	-4.647	1.046
1626	-0.106	0.221	1626	-0.132	-0.08	1626	-0.149	-0.101	1626	-4.534	1.037
1627	-0.087	0.22	1627	-0.13	-0.077	1627	-0.146	-0.099	1627	-4.424	1.028
1628	-0.069	0.219	1628	-0.128	-0.075	1628	-0.143	-0.096	1628	-4.316	1.019
1629	-0.052	0.217	1629	-0.126	-0.073	1629	-0.141	-0.094	1629	-4.212	1.011
1630	-0.035	0.216	1630	-0.124	-0.071	1630	-0.138	-0.091	1630	-4.109	1.002
1631	-0.019	0.214	1631	-0.122	-0.069	1631	-0.136	-0.089	1631	-4.01	0.994
1632	-0.003	0.213	1632	-0.12	-0.067	1632	-0.133	-0.086	1632	-3.913	0.985
1633	0.013	0.211	1633	-0.118	-0.065	1633	-0.131	-0.084	1633	-3.819	0.977
1634	0.028	0.21	1634	-0.117	-0.063	1634	-0.129	-0.081	1634	-3.727	0.97
1635	0.042	0.208	1635	-0.115	-0.061	1635	-0.126	-0.079	1635	-3.637	0.962
1636	0.057	0.207	1636	-0.113	-0.059	1636	-0.124	-0.077	1636	-3.55	0.954
1637	0.07	0.205	1637	-0.111	-0.057	1637	-0.121	-0.074	1637	-3.465	0.947
1638	0.084	0.203	1638	-0.109	-0.056	1638	-0.119	-0.072	1638	-3.382	0.94
1639	0.097	0.201	1639	-0.108	-0.054	1639	-0.117	-0.07	1639	-3.301	0.932
1640	0.109	0.199	1640	-0.106	-0.053	1640	-0.115	-0.068	1640	-3.222	0.925
1641	0.121	0.197	1641	-0.105	-0.051	1641	-0.112	-0.066	1641	-3.145	0.918
1642	0.133	0.195	1642	-0.103	-0.05	1642	-0.11	-0.064	1642	-3.071	0.911
1643	0.144	0.193	1643	-0.102	-0.048	1643	-0.108	-0.062	1643	-2.998	0.904
1644	0.155	0.192	1644	-0.1	-0.047	1644	-0.106	-0.061	1644	-2.927	0.898
1645	0.166	0.19	1645	-0.099	-0.046	1645	-0.104	-0.059	1645	-2.858	0.891
1646	0.176	0.188	1646	-0.097	-0.045	1646	-0.101	-0.057	1646	-2.79	0.885
1647	0.186	0.187	1647	-0.096	-0.044	1647	-0.099	-0.056	1647	-2.725	0.878
1648	0.195	0.185	1648	-0.094	-0.043	1648	-0.097	-0.054	1648	-2.661	0.872
1649	0.204	0.184	1649	-0.092	-0.042	1649	-0.095	-0.053	1649	-2.598	0.866
1650	0.213	0.183	1650	-0.091	-0.041	1650	-0.093	-0.052	1650	-2.537	0.859
1651	0.221	0.181	1651	-0.089	-0.04	1651	-0.091	-0.05	1651	-2.478	0.853
1652	0.229	0.18	1652	-0.088	-0.039	1652	-0.089	-0.049	1652	-2.42	0.847
1653	0.237	0.179	1653	-0.086	-0.038	1653	-0.087	-0.048	1653	-2.363	0.841
1654	0.245	0.177	1654	-0.085	-0.037	1654	-0.085	-0.047	1654	-2.308	0.835
1655	0.252	0.176	1655	-0.084	-0.036	1655	-0.083	-0.046	1655	-2.255	0.829
1656	0.259	0.174	1656	-0.082	-0.036	1656	-0.082	-0.045	1656	-2.203	0.823
1657	0.266	0.173	1657	-0.081	-0.035	1657	-0.08	-0.044	1657	-2.152	0.817
1658	0.273	0.171	1658	-0.079	-0.034	1658	-0.078	-0.043	1658	-2.102	0.811
1659	0.279	0.17	1659	-0.078	-0.034	1659	-0.076	-0.042	1659	-2.054	0.805
1660	0.286	0.168	1660	-0.076	-0.033	1660	-0.074	-0.041	1660	-2.007	0.799
1661	0.292	0.166	1661	-0.075	-0.032	1661	-0.073	-0.04	1661	-1.962	0.794
1662	0.297	0.164	1662	-0.073	-0.032	1662	-0.071	-0.039	1662	-1.917	0.788
1663	0.303	0.163	1663	-0.072	-0.031	1663	-0.069	-0.038	1663	-1.874	0.782
1664	0.308	0.161	1664	-0.071	-0.031	1664	-0.068	-0.037	1664	-1.832	0.777
1665	0.314	0.159	1665	-0.069	-0.03	1665	-0.066	-0.036	1665	-1.791	0.772
1666	0.318	0.157	1666	-0.068	-0.029	1666	-0.064	-0.035	1666	-1.751	0.766
1667	0.323	0.156	1667	-0.067	-0.028	1667	-0.063	-0.034	1667	-1.712	0.761
1668	0.327	0.154	1668	-0.066	-0.028	1668	-0.061	-0.033	1668	-1.674	0.756
1669	0.332	0.153	1669	-0.064	-0.027	1669	-0.06	-0.032	1669	-1.637	0.751
1670	0.335	0.152	1670	-0.063	-0.026	1670	-0.058	-0.031	1670	-1.601	0.746
1671	0.339	0.15	1671	-0.062	-0.025	1671	-0.057	-0.03	1671	-1.566	0.741
1672	0.343	0.149	1672	-0.061	-0.024	1672	-0.056	-0.029	1672	-1.532	0.736
1673	0.346	0.148	1673	-0.059	-0.024	1673	-0.054	-0.029	1673	-1.498	0.731
1674	0.349	0.147	1674	-0.058	-0.023	1674	-0.053	-0.028	1674	-1.465	0.727
1675	0.352	0.146	1675	-0.057	-0.022	1675	-0.051	-0.027	1675	-1.434	0.722
1676	0.355	0.144	1676	-0.056	-0.021	1676	-0.05	-0.026	1676	-1.403	0.717
1677	0.358	0.143	1677	-0.055	-0.021	1677	-0.049	-0.026	1677	-1.372	0.712
1678	0.361	0.142	1678	-0.055	-0.02	1678	-0.047	-0.025	1678	-1.343	0.708
1679	0.363	0.14	1679	-0.054	-0.019	1679	-0.046	-0.024	1679	-1.314	0.703
1680	0.366	0.139	1680	-0.053	-0.019	1680	-0.045	-0.024	1680	-1.286	0.698
1681	0.368	0.137	1681	-0.052	-0.018	1681	-0.043	-0.023	1681	-1.259	0.694
1682	0.371	0.135	1682	-0.051	-0.018	1682	-0.042	-0.023	1682	-1.232	0.689
1683	0.373	0.134	1683	-0.05	-0.017	1683	-0.041	-0.022	1683	-1.206	0.684
1684	0.375	0.132	1684	-0.049	-0.017	1684	-0.04	-0.022	1684	-1.181	0.68
1685	0.377	0.13	1685	-0.048	-0.017	1685	-0.039	-0.021	1685	-1.157	0.675
1686	0.379	0.129	1686	-0.048	-0.016	1686	-0.038	-0.021	1686	-1.133	0.671
1687	0.381	0.127	1687	-0.047	-0.016	1687	-0.037	-0.02	1687	-1.109	0.667
1688	0.383	0.126	1688	-0.046	-0.016	1688	-0.036	-0.02	1688	-1.086	0.663
1689	0.384	0.124	1689	-0.046	-0.016	1689	-0.036	-0.02	1689	-1.064	0.658
1690	0.386	0.123	1690	-0.045	-0.016	1690	-0.035	-0.019	1690	-1.043	0.654
1691	0.388	0.122	1691	-0.044	-0.016	1691	-0.034	-0.019	1691	-1.021	0.65
1692	0.389	0.12	1692	-0.043	-0.015	1692	-0.034	-0.019	1692	-1.001	0.646
1693	0.39	0.119	1693	-0.043	-0.015	1693	-0.033	-0.018	1693	-0.981	0.642
1694	0.391	0.118	1694	-0.042	-0.015	1694	-0.033	-0.018	1694	-0.961	0.638
1695	0.392	0.117	1695	-0.041	-0.015	1695	-0.032	-0.017	1695	-0.942	0.634
1696	0.394	0.116	1696	-0.04	-0.015	1696	-0.032	-0.017	1696	-0.923	0.63
1697	0.394	0.115	1697	-0.04	-0.015	1697	-0.032	-0.017	1697	-0.905	0.627
1698	0.395	0.114	1698	-0.039	-0.014	1698	-0.031	-0.016	1698	-0.887	0.623
1699	0.396	0.113	1699	-0.038	-0.014	1699	-0.031	-0.016	1699	-0.87	0.619
1700	0.397	0.112	1700	-0.037	-0.014	1700	-0.03	-0.015	1700	-0.853	0.615
1701	0.397	0.111	1701	-0.037	-0.014	1701	-0.03	-0.015	1701	-0.837	0.612
1702	0.397	0.109	1702	-0.036	-0.014	1702	-0.03	-0.014	1702	-0.82	0.608
1703	0.398	0.108	1703	-0.035	-0.014	1703	-0.029	-0.014	1703	-0.805	0.604
1704	0.398	0.107	1704	-0.035	-0.014	1704	-0.028	-0.013	1704	-0.789	0.601
1705	0.399	0.105	1705	-0.034	-0.013	1705	-0.028	-0.013	1705	-0.774	0.597
1706	0.399	0.104	1706	-0.033	-0.013	1706	-0.027	-0.013	1706	-0.759	0.594
1707	0.399	0.103	1707	-0.032	-0.013	1707	-0.026	-0.012	1707	-0.745	0.59
1708	0.399	0.101	1708	-0.032	-0.012	1708	-0.026	-0.012	1708	-0.731	0.587
1709	0.399	0.1	1709	-0.031	-0.012	1709	-0.025	-0.012	1709	-0.717	0.584
1710	0.4	0.099	1710	-0.03	-0.012	1710	-0.025	-0.011	1710	-0.703	0.58
1711	0.4	0.098	1711	-0.03	-0.012	1711	-0.024	-0.011	1711	-0.69	0.577
1712	0.4	0.096	1712	-0.029	-0.012	1712	-0.023	-0.011	1712	-0.678	0.573
1713	0.4	0.096	1713	-0.028	-0.011	1713	-0.023	-0.011	1713	-0.665	0.569
1714	0.4	0.095	1714	-0.028	-0.011	1714	-0.022	-0.01	1714	-0.653	0.566
1715	0.4	0.094	1715	-0.027	-0.011	1715	-0.022	-0.01	1715	-0.641	0.563
1716	0.4	0.093	1716	-0.026	-0.011	1716	-0.021	-0.01	1716	-0.629	0.559
1717	0.4	0.092	1717	-0.025	-0.01	1717	-0.021	-0.01	1717	-0.618	0.556
1718	0.4	0.091	1718	-0.025	-0.01	1718	-0.02	-0.01	1718	-0.607	0.553
1719	0.401	0.09	1719	-0.024	-0.01	1719	-0.02	-0.01	1719	-0.596	0.549
1720	0.401	0.09	1720	-0.023	-0.01	1720	-0.02	-0.009	1720	-0.586	0.546
1721	0.401	0.089	1721	-0.023	-0.01	1721	-0.02	-0.009	1721	-0.575	0.543
1722	0.401	0.087	1722	-0.022	-0.01	1722	-0.019	-0.009	1722	-0.565	0.54
1723	0.401	0.086	1723	-0.022	-0.01	1723	-0.019	-0.009	1723	-0.555	0.537
1724	0.401	0.085	1724	-0.021	-0.01	1724	-0.019	-0.009	1724	-0.546	0.534
1725	0.4	0.084	1725	-0.02	-0.01	1725	-0.019	-0.008	1725	-0.536	0.531
1726	0.4	0.083	1726	-0.019	-0.01	1726	-0.018	-0.008	1726	-0.527	0.528
1727	0.4	0.082	1727	-0.019	-0.01	1727	-0.018	-0.008	1727	-0.518	0.525
1728	0.399	0.081	1728	-0.018	-0.01	1728	-0.018	-0.008	1728	-0.509	0.522
1729	0.399	0.08	1729	-0.017	-0.01	1729	-0.017	-0.008	1729	-0.5	0.519
1730	0.398	0.078	1730	-0.017	-0.01	1730	-0.017	-0.007	1730	-0.492	0.515
1731	0.397	0.078	1731	-0.016	-0.01	1731	-0.017	-0.007	1731	-0.483	0.512
1732	0.397	0.077	1732	-0.016	-0.011	1732	-0.017	-0.007	1732	-0.475	0.509
1733	0.396	0.076	1733	-0.016	-0.011	1733	-0.016	-0.007	1733	-0.467	0.506
1734	0.395	0.075	1734	-0.015	-0.011	1734	-0.016	-0.006	1734	-0.46	0.503
1735	0.394	0.075	1735	-0.015	-0.011	1735	-0.016	-0.006	1735	-0.452	0.5
1736	0.393	0.074	1736	-0.015	-0.011	1736	-0.015	-0.006	1736	-0.445	0.497
1737	0.392	0.074	1737	-0.014	-0.012	1737	-0.015	-0.006	1737	-0.438	0.494
1738	0.39	0.074	1738	-0.014	-0.012	1738	-0.015	-0.005	1738	-0.431	0.491
1739	0.389	0.073	1739	-0.014	-0.012	1739	-0.014	-0.005	1739	-0.424	0.488
1740	0.388	0.073	1740	-0.014	-0.013	1740	-0.014	-0.005	1740	-0.417	0.486
1741	0.388	0.073	1741	-0.014	-0.013	1741	-0.014	-0.005	1741	-0.411	0.483
1742	0.387	0.072	1742	-0.014	-0.013	1742	-0.014	-0.004	1742	-0.404	0.48
1743	0.385	0.071	1743	-0.013	-0.013	1743	-0.013	-0.004	1743	-0.398	0.477
1744	0.384	0.071	1744	-0.013	-0.014	1744	-0.013	-0.004	1744	-0.392	0.474
1745	0.383	0.07	1745	-0.013	-0.014	1745	-0.013	-0.003	1745	-0.386	0.471
1746	0.382	0.069	1746	-0.013	-0.014	1746	-0.012	-0.003	1746	-0.38	0.469
1747	0.381	0.068	1747	-0.013	-0.014	1747	-0.012	-0.003	1747	-0.374	0.466
1748	0.38	0.067	1748	-0.013	-0.014	1748	-0.012	-0.003	1748	-0.368	0.463
1749	0.379	0.066	1749	-0.012	-0.014	1749	-0.011	-0.003	1749	-0.363	0.46
1750	0.378	0.065	1750	-0.012	-0.014	1750	-0.011	-0.003	1750	-0.357	0.458
1751	0.377	0.064	1751	-0.012	-0.014	1751	-0.011	-0.003	1751	-0.352	0.455
1752	0.376	0.063	1752	-0.012	-0.014	1752	-0.011	-0.002	1752	-0.347	0.452
1753	0.375	0.062	1753	-0.012	-0.014	1753	-0.01	-0.002	1753	-0.342	0.45
1754	0.374	0.061	1754	-0.011	-0.014	1754	-0.01	-0.002	1754	-0.337	0.447
1755	0.372	0.061	1755	-0.011	-0.014	1755	-0.01	-0.002	1755	-0.332	0.445
1756	0.371	0.06	1756	-0.011	-0.014	1756	-0.009	-0.002	1756	-0.328	0.442
1757	0.37	0.059	1757	-0.011	-0.014	1757	-0.009	-0.002	1757	-0.323	0.439
1758	0.368	0.058	1758	-0.011	-0.014	1758	-0.009	-0.002	1758	-0.319	0.437
1759	0.367	0.058	1759	-0.011	-0.014	1759	-0.009	-0.002	1759	-0.315	0.434
1760	0.366	0.057	1760	-0.011	-0.014	1760	-0.008	-0.002	1760	-0.311	0.432
1761	0.365	0.056	1761	-0.011	-0.014	1761	-0.008	-0.002	1761	-0.307	0.43
1762	0.363	0.056	1762	-0.011	-0.014	1762	-0.008	-0.002	1762	-0.303	0.427
1763	0.362	0.055	1763	-0.011	-0.015	1763	-0.008	-0.002	1763	-0.299	0.425
1764	0.361	0.054	1764	-0.01	-0.015	1764	-0.007	-0.002	1764	-0.295	0.422
1765	0.359	0.053	1765	-0.01	-0.015	1765	-0.007	-0.002	1765	-0.291	0.42
1766	0.358	0.053	1766	-0.01	-0.016	1766	-0.007	-0.002	1766	-0.287	0.418
1767	0.357	0.052	1767	-0.01	-0.016	1767	-0.006	-0.002	1767	-0.283	0.416
1768	0.355	0.051	1768	-0.01	-0.016	1768	-0.006	-0.002	1768	-0.28	0.414
1769	0.354	0.05	1769	-0.01	-0.016	1769	-0.006	-0.002	1769	-0.276	0.411
1770	0.353	0.049	1770	-0.01	-0.017	1770	-0.006	-0.002	1770	-0.273	0.409
1771	0.352	0.048	1771	-0.01	-0.017	1771	-0.005	-0.002	1771	-0.27	0.407
1772	0.351	0.047	1772	-0.01	-0.017	1772	-0.005	-0.002	1772	-0.266	0.404
1773	0.35	0.046	1773	-0.009	-0.017	1773	-0.005	-0.002	1773	-0.263	0.402
1774	0.348	0.046	1774	-0.009	-0.017	1774	-0.005	-0.002	1774	-0.26	0.399
1775	0.347	0.045	1775	-0.009	-0.017	1775	-0.004	-0.002	1775	-0.256	0.397
1776	0.346	0.045	1776	-0.009	-0.017	1776	-0.004	-0.002	1776	-0.253	0.394
1777	0.345	0.044	1777	-0.008	-0.017	1777	-0.004	-0.002	1777	-0.25	0.392
1778	0.343	0.044	1778	-0.008	-0.017	1778	-0.004	-0.002	1778	-0.247	0.389
1779	0.342	0.044	1779	-0.008	-0.017	1779	-0.004	-0.002	1779	-0.244	0.387
1780	0.341	0.044	1780	-0.007	-0.016	1780	-0.004	-0.002	1780	-0.241	0.384
1781	0.34	0.043	1781	-0.007	-0.016	1781	-0.004	-0.001	1781	-0.238	0.381
1782	0.338	0.043	1782	-0.007	-0.016	1782	-0.003	-0.001	1782	-0.235	0.379
1783	0.337	0.042	1783	-0.006	-0.016	1783	-0.004	-0.001	1783	-0.232	0.376
1784	0.335	0.042	1784	-0.005	-0.015	1784	-0.004	-0.001	1784	-0.23	0.373
1785	0.334	0.041	1785	-0.005	-0.015	1785	-0.004	-0.001	1785	-0.227	0.37
1786	0.332	0.041	1786	-0.005	-0.015	1786	-0.004	0	1786	-0.224	0.368
1787	0.331	0.04	1787	-0.004	-0.015	1787	-0.004	0	1787	-0.221	0.365
1788	0.329	0.039	1788	-0.004	-0.014	1788	-0.003	0	1788	-0.219	0.363
1789	0.328	0.038	1789	-0.003	-0.014	1789	-0.003	0	1789	-0.216	0.36
1790	0.326	0.038	1790	-0.003	-0.014	1790	-0.003	0	1790	-0.214	0.358
1791	0.325	0.037	1791	-0.002	-0.014	1791	-0.003	0.001	1791	-0.211	0.355
1792	0.323	0.036	1792	-0.002	-0.014	1792	-0.002	0.001	1792	-0.209	0.353
1793	0.322	0.036	1793	-0.002	-0.014	1793	-0.002	0.001	1793	-0.206	0.351
1794	0.32	0.035	1794	-0.002	-0.014	1794	-0.002	0.001	1794	-0.204	0.349
1795	0.319	0.035	1795	-0.001	-0.014	1795	-0.002	0.001	1795	-0.202	0.347
1796	0.317	0.034	1796	-0.001	-0.014	1796	-0.002	0.001	1796	-0.2	0.344
1797	0.316	0.034	1797	-0.001	-0.014	1797	-0.001	0.001	1797	-0.197	0.342
1798	0.315	0.034	1798	-0.001	-0.014	1798	-0.001	0	1798	-0.195	0.34
1799	0.313	0.034	1799	-0.001	-0.014	1799	-0.001	0	1799	-0.193	0.338
1800	0.312	0.034	1800	-0.002	-0.014	1800	0	0	1800	-0.191	0.337
1801	0.311	0.033	1801	-0.002	-0.014	1801	0	-0.001	1801	-0.189	0.335
1802	0.309	0.033	1802	-0.002	-0.014	1802	0	-0.001	1802	-0.187	0.333
1803	0.308	0.033	1803	-0.002	-0.014	1803	0	-0.002	1803	-0.185	0.331
1804	0.306	0.033	1804	-0.002	-0.014	1804	0.001	-0.002	1804	-0.183	0.329
1805	0.305	0.033	1805	-0.002	-0.014	1805	0.001	-0.002	1805	-0.181	0.327
1806	0.303	0.033	1806	-0.003	-0.014	1806	0.001	-0.003	1806	-0.179	0.325
1807	0.302	0.033	1807	-0.003	-0.014	1807	0.001	-0.003	1807	-0.178	0.323
1808	0.3	0.032	1808	-0.003	-0.013	1808	0.001	-0.004	1808	-0.176	0.321
1809	0.298	0.032	1809	-0.003	-0.013	1809	0.001	-0.004	1809	-0.174	0.319
1810	0.296	0.031	1810	-0.003	-0.013	1810	0.001	-0.004	1810	-0.172	0.317
1811	0.295	0.031	1811	-0.003	-0.013	1811	0.001	-0.005	1811	-0.17	0.315
1812	0.293	0.03	1812	-0.003	-0.012	1812	0.001	-0.005	1812	-0.168	0.313
1813	0.291	0.03	1813	-0.003	-0.012	1813	0.001	-0.005	1813	-0.166	0.311
1814	0.29	0.029	1814	-0.003	-0.012	1814	0.001	-0.005	1814	-0.164	0.309
1815	0.288	0.029	1815	-0.003	-0.011	1815	0.001	-0.005	1815	-0.163	0.307
1816	0.287	0.029	1816	-0.003	-0.011	1816	0.001	-0.005	1816	-0.161	0.305
1817	0.285	0.029	1817	-0.003	-0.011	1817	0.001	-0.005	1817	-0.159	0.303
1818	0.283	0.029	1818	-0.003	-0.01	1818	0.001	-0.004	1818	-0.157	0.302
1819	0.282	0.029	1819	-0.003	-0.01	1819	0.001	-0.004	1819	-0.155	0.3
1820	0.28	0.028	1820	-0.003	-0.009	1820	0.001	-0.004	1820	-0.153	0.298
1821	0.279	0.028	1821	-0.003	-0.009	1821	0.001	-0.003	1821	-0.152	0.296
1822	0.277	0.028	1822	-0.003	-0.008	1822	0.001	-0.003	1822	-0.15	0.295
1823	0.275	0.028	1823	-0.003	-0.008	1823	0.001	-0.003	1823	-0.148	0.293
1824	0.274	0.028	1824	-0.003	-0.008	1824	0.001	-0.002	1824	-0.147	0.292
1825	0.273	0.027	1825	-0.003	-0.008	1825	0	-0.002	1825	-0.145	0.29
1826	0.271	0.027	1826	-0.003	-0.008	1826	0	-0.001	1826	-0.143	0.288
1827	0.27	0.027	1827	-0.003	-0.007	1827	0	-0.001	1827	-0.142	0.287
1828	0.268	0.026	1828	-0.002	-0.007	1828	0	-0.001	1828	-0.141	0.285
1829	0.267	0.025	1829	-0.002	-0.007	1829	0	0	1829	-0.139	0.284
1830	0.266	0.025	1830	-0.002	-0.007	1830	0	0	1830	-0.138	0.282
1831	0.265	0.024	1831	-0.002	-0.007	1831	0	0	1831	-0.136	0.28
1832	0.263	0.023	1832	-0.001	-0.007	1832	-0.001	0	1832	-0.135	0.278
1833	0.262	0.022	1833	-0.001	-0.007	1833	-0.001	0	1833	-0.134	0.277
1834	0.261	0.021	1834	-0.001	-0.007	1834	-0.001	0	1834	-0.132	0.275
1835	0.26	0.02	1835	-0.001	-0.007	1835	-0.002	0	1835	-0.131	0.273
1836	0.258	0.019	1836	0	-0.007	1836	-0.002	0	1836	-0.13	0.272
1837	0.257	0.019	1837	0	-0.007	1837	-0.002	0	1837	-0.129	0.27
1838	0.256	0.018	1838	0	-0.007	1838	-0.002	0	1838	-0.128	0.268
1839	0.255	0.018	1839	0	-0.007	1839	-0.002	0	1839	-0.127	0.267
1840	0.253	0.017	1840	0.001	-0.007	1840	-0.002	0	1840	-0.126	0.265
1841	0.252	0.017	1841	0.001	-0.006	1841	-0.002	0	1841	-0.125	0.263
1842	0.251	0.017	1842	0.001	-0.006	1842	-0.003	0	1842	-0.124	0.262
1843	0.249	0.017	1843	0.001	-0.006	1843	-0.003	0	1843	-0.123	0.26
1844	0.248	0.017	1844	0.001	-0.006	1844	-0.003	0	1844	-0.122	0.258
1845	0.247	0.017	1845	0.001	-0.005	1845	-0.004	0	1845	-0.121	0.257
1846	0.245	0.017	1846	0.001	-0.005	1846	-0.004	0	1846	-0.12	0.255
1847	0.244	0.017	1847	0.001	-0.005	1847	-0.004	0	1847	-0.12	0.254
1848	0.243	0.017	1848	0.001	-0.005	1848	-0.004	0	1848	-0.119	0.252
1849	0.242	0.017	1849	0.001	-0.005	1849	-0.004	0	1849	-0.118	0.251
1850	0.24	0.017	1850	0.001	-0.005	1850	-0.005	0	1850	-0.117	0.249
1851	0.239	0.016	1851	0	-0.005	1851	-0.005	0	1851	-0.116	0.248
1852	0.237	0.016	1852	0	-0.005	1852	-0.005	0	1852	-0.115	0.246
1853	0.236	0.016	1853	0	-0.005	1853	-0.005	0	1853	-0.114	0.245
1854	0.235	0.015	1854	0	-0.005	1854	-0.005	0.001	1854	-0.113	0.244
1855	0.233	0.015	1855	0	-0.005	1855	-0.005	0.001	1855	-0.113	0.242
1856	0.232	0.014	1856	-0.001	-0.005	1856	-0.005	0.001	1856	-0.112	0.241
1857	0.231	0.014	1857	-0.001	-0.004	1857	-0.005	0.001	1857	-0.111	0.239
1858	0.229	0.013	1858	-0.001	-0.004	1858	-0.005	0.001	1858	-0.11	0.238
1859	0.228	0.013	1859	-0.001	-0.004	1859	-0.005	0.002	1859	-0.109	0.236
1860	0.227	0.013	1860	-0.001	-0.004	1860	-0.005	0.002	1860	-0.108	0.235
1861	0.226	0.012	1861	-0.001	-0.004	1861	-0.004	0.002	1861	-0.107	0.233
1862	0.224	0.012	1862	-0.001	-0.004	1862	-0.004	0.002	1862	-0.106	0.232
1863	0.223	0.012	1863	-0.001	-0.003	1863	-0.004	0.002	1863	-0.105	0.231
1864	0.222	0.012	1864	-0.001	-0.003	1864	-0.004	0.002	1864	-0.104	0.229
1865	0.22	0.011	1865	-0.001	-0.003	1865	-0.004	0.002	1865	-0.104	0.228
1866	0.219	0.011	1866	-0.001	-0.003	1866	-0.003	0.002	1866	-0.103	0.227
1867	0.218	0.011	1867	-0.001	-0.003	1867	-0.003	0.002	1867	-0.102	0.226
1868	0.216	0.01	1868	-0.001	-0.003	1868	-0.003	0.002	1868	-0.101	0.225
1869	0.215	0.01	1869	0	-0.003	1869	-0.003	0.002	1869	-0.1	0.223
1870	0.214	0.01	1870	0	-0.003	1870	-0.003	0.002	1870	-0.1	0.222
1871	0.213	0.01	1871	0	-0.003	1871	-0.002	0.002	1871	-0.099	0.221
1872	0.212	0.009	1872	0	-0.003	1872	-0.002	0.002	1872	-0.098	0.22
1873	0.21	0.009	1873	0	-0.003	1873	-0.002	0.002	1873	-0.097	0.219
1874	0.209	0.008	1874	0	-0.003	1874	-0.002	0.001	1874	-0.096	0.218
1875	0.208	0.007	1875	0	-0.003	1875	-0.001	0.001	1875	-0.095	0.217
1876	0.207	0.007	1876	0	-0.003	1876	-0.001	0.001	1876	-0.094	0.216
1877	0.206	0.006	1877	0	-0.003	1877	-0.001	0.001	1877	-0.093	0.215
1878	0.204	0.005	1878	0	-0.003	1878	0	0.001	1878	-0.092	0.213
1879	0.203	0.005	1879	0	-0.003	1879	0	0.001	1879	-0.091	0.212
1880	0.202	0.004	1880	0	-0.003	1880	0	0.002	1880	-0.09	0.211
1881	0.201	0.004	1881	0	-0.003	1881	0	0.002	1881	-0.089	0.21
1882	0.2	0.004	1882	0	-0.003	1882	0	0.002	1882	-0.088	0.209
1883	0.199	0.004	1883	0	-0.002	1883	0	0.002	1883	-0.087	0.207
1884	0.198	0.004	1884	0	-0.002	1884	0	0.002	1884	-0.086	0.206
1885	0.197	0.004	1885	0	-0.002	1885	0	0.002	1885	-0.085	0.205
1886	0.196	0.004	1886	0	-0.002	1886	0	0.002	1886	-0.084	0.204
1887	0.195	0.004	1887	0.001	-0.002	1887	0	0.002	1887	-0.084	0.202
1888	0.194	0.004	1888	0.001	-0.002	1888	0	0.002	1888	-0.083	0.201
1889	0.193	0.004	1889	0.001	-0.002	1889	0	0.002	1889	-0.082	0.2
1890	0.191	0.004	1890	0.001	-0.002	1890	0	0.002	1890	-0.081	0.198
1891	0.19	0.004	1891	0.001	-0.002	1891	0	0.002	1891	-0.081	0.197
1892	0.188	0.004	1892	0.001	-0.002	1892	0	0.002	1892	-0.08	0.196
1893	0.187	0.004	1893	0.001	-0.002	1893	0	0.002	1893	-0.079	0.194
1894	0.185	0.003	1894	0.001	-0.002	1894	0	0.002	1894	-0.078	0.193
1895	0.184	0.003	1895	0.001	-0.001	1895	0	0.002	1895	-0.078	0.192
1896	0.182	0.003	1896	0.001	-0.001	1896	0	0.002	1896	-0.077	0.19
1897	0.181	0.002	1897	0.001	-0.001	1897	0	0.002	1897	-0.076	0.189
1898	0.179	0.002	1898	0.001	-0.001	1898	0	0.002	1898	-0.076	0.188
1899	0.178	0.002	1899	0.001	-0.001	1899	0.001	0.001	1899	-0.075	0.186
1900	0.176	0.001	1900	0.001	-0.001	1900	0.001	0.001	1900	-0.074	0.185
1901	0.175	0.001	1901	0.001	-0.001	1901	0.001	0.001	1901	-0.074	0.184
1902	0.173	0.001	1902	0.001	-0.001	1902	0.001	0.001	1902	-0.073	0.182
1903	0.172	0.001	1903	0.001	-0.001	1903	0.002	0.001	1903	-0.073	0.181
1904	0.171	0.001	1904	0.001	-0.001	1904	0.002	0.001	1904	-0.072	0.179
1905	0.17	0.001	1905	0.001	-0.002	1905	0.002	0	1905	-0.072	0.178
1906	0.168	0.001	1906	0.001	-0.002	1906	0.003	0	1906	-0.071	0.177
1907	0.167	0.001	1907	0.001	-0.002	1907	0.003	0	1907	-0.071	0.175
1908	0.166	0.001	1908	0.001	-0.002	1908	0.003	0	1908	-0.07	0.174
1909	0.165	0.001	1909	0.001	-0.002	1909	0.004	0	1909	-0.07	0.172
1910	0.164	0.002	1910	0	-0.002	1910	0.004	0	1910	-0.07	0.171
1911	0.163	0.002	1911	0	-0.003	1911	0.004	0	1911	-0.069	0.169
1912	0.162	0.002	1912	0	-0.003	1912	0.005	0	1912	-0.069	0.168
1913	0.161	0.002	1913	0	-0.003	1913	0.005	0	1913	-0.068	0.167
1914	0.16	0.002	1914	0	-0.003	1914	0.006	0	1914	-0.068	0.165
1915	0.159	0.002	1915	0.001	-0.003	1915	0.005	0	1915	-0.067	0.164
1916	0.159	0.002	1916	0.001	-0.004	1916	0.004	0	1916	-0.066	0.163
1917	0.158	0.002	1917	0.001	-0.004	1917	0.003	0	1917	-0.066	0.161
1918	0.157	0.001	1918	0.001	-0.004	1918	0.002	0	1918	-0.065	0.16
1919	0.156	0.001	1919	0.001	-0.004	1919	0.001	0	1919	-0.064	0.159
1920	0.155	0	1920	0.001	-0.004	1920	0	0.001	1920	-0.064	0.157
1921	0.154	0	1921	0.001	-0.004	1921	-0.001	0.001	1921	-0.063	0.156
1922	0.153	-0.001	1922	0.002	-0.004	1922	-0.002	0.001	1922	-0.063	0.154
1923	0.152	-0.001	1923	0.002	-0.004	1923	-0.003	0.001	1923	-0.062	0.153
1924	0.152	-0.002	1924	0.002	-0.004	1924	-0.004	0.001	1924	-0.061	0.152
1925	0.151	-0.002	1925	0.002	-0.004	1925	-0.005	0.001	1925	-0.061	0.15
1926	0.15	-0.003	1926	0.002	-0.004	1926	-0.006	0.001	1926	-0.061	0.149
1927	0.149	-0.003	1927	0.002	-0.004	1927	-0.008	0.001	1927	-0.06	0.148
1928	0.148	-0.003	1928	0.002	-0.004	1928	-0.009	0.001	1928	-0.06	0.147
1929	0.147	-0.003	1929	0.002	-0.004	1929	-0.01	0.001	1929	-0.059	0.145
1930	0.146	-0.002	1930	0.002	-0.004	1930	-0.011	0.001	1930	-0.059	0.144
1931	0.146	-0.002	1931	0.002	-0.004	1931	-0.011	0.002	1931	-0.058	0.143
1932	0.145	-0.002	1932	0.002	-0.003	1932	-0.01	0.001	1932	-0.058	0.142
1933	0.144	-0.001	1933	0.002	-0.003	1933	-0.01	0.001	1933	-0.058	0.141
1934	0.143	-0.001	1934	0.002	-0.003	1934	-0.009	0.001	1934	-0.057	0.141
1935	0.142	-0.001	1935	0.002	-0.003	1935	-0.008	0.001	1935	-0.057	0.14
1936	0.141	0	1936	0.002	-0.003	1936	-0.008	0.001	1936	-0.056	0.139
1937	0.141	0	1937	0.002	-0.003	1937	-0.007	0.001	1937	-0.056	0.138
1938	0.14	0	1938	0.002	-0.003	1938	-0.006	0.001	1938	-0.056	0.138
1939	0.139	0.001	1939	0.002	-0.003	1939	-0.006	0.001	1939	-0.055	0.137
1940	0.138	0.001	1940	0.002	-0.003	1940	-0.004	0.001	1940	-0.055	0.137
1941	0.137	0.001	1941	0.002	-0.003	1941	-0.003	0.001	1941	-0.054	0.136
1942	0.136	0.001	1942	0.002	-0.003	1942	-0.001	0.001	1942	-0.053	0.135
1943	0.135	0.001	1943	0.002	-0.003	1943	0	0.001	1943	-0.053	0.134
1944	0.134	0	1944	0.002	-0.003	1944	0.002	0	1944	-0.052	0.134
1945	0.133	0	1945	0.002	-0.003	1945	0.003	0	1945	-0.052	0.133
1946	0.132	0	1946	0.002	-0.003	1946	0.005	0	1946	-0.051	0.132
1947	0.131	0	1947	0.002	-0.003	1947	0.006	0	1947	-0.051	0.131
1948	0.13	0	1948	0.002	-0.003	1948	0.008	0.001	1948	-0.05	0.13
1949	0.129	0	1949	0.002	-0.003	1949	0.009	0.001	1949	-0.05	0.129
1950	0.127	0	1950	0.002	-0.003	1950	0.011	0.001	1950	-0.049	0.128
1951	0.126	0	1951	0.002	-0.003	1951	0.012	0.001	1951	-0.049	0.127
1952	0.125	0	1952	0.002	-0.002	1952	0.013	0.001	1952	-0.048	0.126
1953	0.123	0	1953	0.002	-0.002	1953	0.014	0.001	1953	-0.048	0.125
1954	0.122	0.001	1954	0.002	-0.002	1954	0.015	0.001	1954	-0.047	0.124
1955	0.121	0.001	1955	0.002	-0.002	1955	0.016	0.001	1955	-0.046	0.123
1956	0.119	0.001	1956	0.003	-0.001	1956	0.016	0.001	1956	-0.046	0.122
1957	0.118	0.001	1957	0.003	-0.001	1957	0.017	0.002	1957	-0.045	0.121
1958	0.117	0.002	1958	0.003	-0.001	1958	0.017	0.002	1958	-0.045	0.12
1959	0.116	0.002	1959	0.003	-0.001	1959	0.017	0.002	1959	-0.044	0.119
1960	0.115	0.003	1960	0.002	-0.001	1960	0.018	0.002	1960	-0.044	0.118
1961	0.113	0.003	1961	0.002	0	1961	0.018	0.002	1961	-0.043	0.117
1962	0.112	0.003	1962	0.002	0	1962	0.018	0.002	1962	-0.043	0.116
1963	0.111	0.003	1963	0.002	0	1963	0.018	0.002	1963	-0.043	0.115
1964	0.11	0.003	1964	0.002	0.001	1964	0.018	0.002	1964	-0.042	0.114
1965	0.109	0.003	1965	0.002	0.001	1965	0.017	0.002	1965	-0.042	0.113
1966	0.108	0.003	1966	0.002	0.002	1966	0.017	0.002	1966	-0.042	0.112
1967	0.107	0.003	1967	0.002	0.002	1967	0.017	0.002	1967	-0.041	0.111
1968	0.106	0.002	1968	0.002	0.002	1968	0.016	0.002	1968	-0.041	0.11
1969	0.105	0.002	1969	0.002	0.002	1969	0.016	0.002	1969	-0.041	0.109
1970	0.104	0.002	1970	0.001	0.002	1970	0.015	0.002	1970	-0.041	0.108
1971	0.103	0.002	1971	0.001	0.002	1971	0.015	0.002	1971	-0.041	0.107
1972	0.102	0.001	1972	0.001	0.003	1972	0.014	0.002	1972	-0.041	0.106
1973	0.101	0.001	1973	0.001	0.003	1973	0.014	0.002	1973	-0.041	0.105
1974	0.1	0.001	1974	0.001	0.003	1974	0.013	0.002	1974	-0.04	0.104
1975	0.098	0.001	1975	0.001	0.003	1975	0.013	0.002	1975	-0.04	0.103
1976	0.097	0.001	1976	0.001	0.003	1976	0.012	0.001	1976	-0.04	0.102
1977	0.096	0.001	1977	0.001	0.003	1977	0.011	0.001	1977	-0.04	0.101
1978	0.095	0.001	1978	0.001	0.003	1978	0.011	0.001	1978	-0.039	0.1
1979	0.094	0.001	1979	0.001	0.003	1979	0.01	0.001	1979	-0.039	0.099
1980	0.093	0.001	1980	0.001	0.002	1980	0.009	0	1980	-0.039	0.097
1981	0.092	0.001	1981	0.001	0.002	1981	0.009	0	1981	-0.039	0.096
1982	0.091	0.001	1982	0.001	0.002	1982	0.008	0	1982	-0.038	0.095
1983	0.09	0.001	1983	0.001	0.002	1983	0.007	0	1983	-0.038	0.094
1984	0.088	0	1984	0.001	0.002	1984	0.006	-0.001	1984	-0.037	0.093
1985	0.088	0	1985	0.002	0.001	1985	0.006	-0.001	1985	-0.037	0.092
1986	0.087	0	1986	0.002	0.001	1986	0.005	-0.001	1986	-0.037	0.091
1987	0.086	0	1987	0.002	0.001	1987	0.004	-0.001	1987	-0.036	0.089
1988	0.084	-0.001	1988	0.002	0.001	1988	0.004	-0.001	1988	-0.036	0.088
1989	0.083	-0.001	1989	0.002	0	1989	0.003	-0.001	1989	-0.035	0.087
1990	0.083	-0.001	1990	0.003	0	1990	0.003	-0.001	1990	-0.035	0.085
1991	0.082	-0.001	1991	0.003	0	1991	0.002	-0.001	1991	-0.034	0.084
1992	0.081	-0.002	1992	0.003	0	1992	0.002	-0.001	1992	-0.034	0.083
1993	0.08	-0.002	1993	0.003	0	1993	0.001	-0.001	1993	-0.033	0.081
1994	0.079	-0.002	1994	0.003	0	1994	0.001	-0.001	1994	-0.033	0.08
1995	0.078	-0.002	1995	0.003	0	1995	0	-0.001	1995	-0.032	0.079
1996	0.077	-0.002	1996	0.003	0	1996	0	-0.001	1996	-0.032	0.077
1997	0.076	-0.002	1997	0.003	0	1997	0	-0.001	1997	-0.031	0.076
[truncated: 13,303 more rows]

## Sheet: Supplementary Fig. 4
Supplementary Fig. 4a. 0.071 mmol Mo7 + x mmol Fe3+													Supplementary Fig. 4b. 0.107 mmol Mo7 + x mmol Fe3+
q	Intensity												q	Intensity
0.07666	5297.42	12400.2	8836.83	6265.65	8268.9	8330.08	6571.09	4844.62	5432.05	2815.75	1965.12		0.07666	12992.8	15905.2	15103	12902.4	13936	11412.3	8726.93	9996.95	7461.11	6214.16
0.08255	4834.2	11097.1	7629.85	5795.89	8119.24	8162.23	6457.75	4860.54	5715.99	3007.69	2165.91		0.08255	11601.9	14739.4	13350.3	11594.6	13734.2	11214.5	8561.28	10061.5	7593.77	6450.72
0.08845	4005.8	9067.9	6039.72	5013.81	7340.87	7417.91	5877.16	4441.7	5330.3	2902.19	2148.54		0.08845	9517.93	12485.9	10849.4	9522.34	12401	10106.9	7783.1	9235.37	7022.24	6088.93
0.09434	3403.86	7556.91	4875.33	4392.83	6714.21	6775.1	5396.38	4106.34	5085.21	2794.45	2149.11		0.09434	7969.94	10783.4	9015.83	8014	11289.9	9182.53	7096.22	8535.62	6556.63	5708.18
0.10023	2938.09	6357.29	4018.5	3901.55	6170.26	6224.85	4970.42	3788.51	4793.9	2719.36	2120.66		0.10023	6786.21	9436.5	7661.27	6872.96	10334	8382.11	6508.61	7931.81	6189.31	5419.73
0.10613	2587.31	5415.2	3326.27	3514.75	5703.97	5748.3	4597.42	3540.42	4569.53	2662.67	2131.65		0.10613	5833.48	8333.17	6579.8	5986.51	9511.41	7695.97	6025.46	7446.66	5848.54	5192.67
0.11202	2318.15	4648.34	2826.4	3184.03	5272.81	5325.47	4255.78	3277.32	4367.63	2601.27	2105.53		0.11202	5092.25	7392.78	5748.45	5235.4	8796.79	7070.99	5558.14	6981.47	5510.8	4934.47
0.11791	2112.68	4047.29	2442.1	2910.08	4926.36	4983.37	3994.68	3089.71	4208.85	2533.2	2089.17		0.11791	4521.22	6640.81	5100.32	4679.15	8182.3	6580.7	5192.62	6629.46	5235.24	4770.13
0.1238	1946.16	3549	2119.9	2686.25	4609.65	4645.18	3741.67	2904.23	4065.07	2485.62	2085.74		0.1238	4004.59	5982.55	4563.66	4201.46	7641.59	6138.06	4859.8	6269.77	5007.07	4610.98
0.12969	1790.97	3123.32	1861.99	2489.06	4301.82	4350.84	3503.63	2734.76	3912.99	2426.17	2052.38		0.12969	3595.5	5427.01	4065.06	3799.34	7121.08	5718.74	4552.6	5933.14	4780.97	4390.48
0.13558	1673.12	2799.98	1660.89	2311.74	4036.69	4096.61	3318.55	2586.31	3807.65	2395.56	2070.99		0.13558	3274.88	4939.87	3709.13	3511.53	6702.57	5374.21	4282.11	5656.16	4601.73	4271.23
0.14147	1570.4	2513.32	1490.31	2157.51	3805.3	3862.69	3109.46	2457.25	3676.17	2362.45	2044.86		0.14147	2994.41	4523.23	3386.51	3219.9	6278.19	5025.49	4028.97	5394.75	4440.3	4114.17
0.14736	1489.77	2267.25	1371	2005.8	3586.25	3660.16	2954.89	2311.96	3575.5	2339.85	2025.93		0.14736	2760.69	4150.49	3100.54	2975.23	5921.84	4730.72	3809.86	5173.31	4269.83	4024.54
0.15325	1424.82	2064.08	1243.14	1872.49	3391.32	3439.43	2792.52	2204.19	3459.54	2304.68	2026.5		0.15325	2571.08	3799.13	2856.2	2766.76	5579.33	4459.78	3587.2	4931.42	4121.15	3901.14
0.15914	1367.89	1878.62	1143.76	1774.34	3192.52	3251.35	2643.59	2099.5	3376.17	2259.41	2021.2		0.15914	2398.42	3491.81	2649.33	2574.76	5239.37	4188.52	3390.61	4741.38	3983.02	3776.67
0.16503	1320.05	1744.98	1053.33	1655.7	3005.21	3084.65	2495.19	1988.36	3272.15	2219.64	2014.66		0.16503	2260.11	3240.77	2468.42	2420.07	4949.44	3941.79	3212.32	4540.71	3810.08	3692.62
0.17091	1267.37	1600.73	992.885	1564.3	2838.79	2909.25	2363.95	1899.82	3183.74	2201	1990.94		0.17091	2132.9	3000.97	2298.25	2267.09	4660.2	3695.04	3033.03	4354.44	3694.94	3570.01
0.1768	1228.5	1486.43	942.759	1474.09	2664.18	2738.33	2245.42	1797.99	3117.76	2170.04	1994.04		0.1768	2017.99	2775.63	2152	2156.04	4366.13	3470.98	2862.8	4170.21	3560.7	3469.05
0.18268	1196.06	1390.66	888.543	1401.13	2523.36	2590.59	2131.74	1723.76	3042.91	2138.35	1993.44		0.18268	1920	2587.03	2012.75	2027.03	4114.1	3276.89	2714.01	4014.97	3444.15	3375.65
0.18857	1169.46	1304.13	831.943	1321.3	2365.28	2435.5	2007.39	1629.98	2977.71	2109.38	1979		0.18857	1845.22	2422.56	1893.12	1919.25	3863.16	3063.24	2559.13	3854.42	3346.92	3320.96
0.19445	1145.45	1230.53	799.484	1242.13	2222.71	2291.27	1895.86	1554.34	2897.39	2074.36	1961.99		0.19445	1770.92	2254.56	1777.44	1817.42	3619.59	2873.78	2409.3	3684.64	3217.15	3258.56
0.20033	1112.06	1151.9	758.588	1174.44	2084.87	2153.01	1788.86	1472.1	2831.97	2056.43	1954.95		0.20033	1695.84	2099.9	1687.11	1732.35	3378.39	2680.38	2268.98	3553.98	3122.47	3144.51
0.20621	1097.48	1092.3	732.318	1109.63	1961.08	2029.38	1692.52	1408.2	2791.51	2047.09	1964.77		0.20621	1636.46	1972.09	1596.86	1652.68	3172.31	2521.59	2154.54	3418.83	3029.89	3061.89
0.21209	1078.67	1039.61	707.298	1058.6	1846.8	1905.52	1595.66	1328.24	2713.45	2017.57	1944.03		0.21209	1576.38	1850.72	1514.54	1580.86	2977.34	2355.32	2027.25	3264.69	2930.24	3005.47
0.21797	1057.09	998.858	688.409	1016.6	1759.14	1811.11	1520.26	1284.13	2666.07	1989	1933.06		0.21797	1541.67	1751.48	1435.53	1521.32	2799.71	2228.6	1923.84	3163.68	2869.57	2942.93
0.22385	1043.11	944.774	664.992	970.264	1651.62	1717.41	1448.51	1223.44	2607.87	1987.51	1916.62		0.22385	1494.88	1650.82	1378.28	1462.59	2646.83	2106.97	1825.88	3067.65	2797.13	2888.99
0.22973	1031.33	914.852	647.413	930.774	1569.91	1633.67	1373.44	1187.58	2585.2	1968.89	1924.47		0.22973	1463.22	1566.74	1321.17	1411.93	2516.08	1994.92	1735.77	2969.69	2733.1	2848.9
0.2356	1017.47	878.468	626.696	893.111	1505.01	1571.57	1328.63	1141.49	2544.14	1948.44	1927.73		0.2356	1423.34	1487.85	1279.97	1369.34	2394.08	1906.47	1665.47	2897.38	2668.89	2804.21
0.24148	996.145	838.449	608.056	858	1434.41	1495.19	1268.44	1104.43	2498.59	1930.11	1905.17		0.24148	1399.52	1417.76	1220.07	1328.52	2280.55	1811.7	1595.01	2809.71	2605.33	2767.03
0.24735	989.993	805.568	594.024	834.768	1369.44	1435.26	1224.43	1063.1	2451.53	1907.48	1889.16		0.24735	1363.63	1343.06	1181.28	1291.32	2178.58	1727.09	1526.65	2729.55	2557.71	2697.65
0.25322	976.402	779.748	579.427	800.785	1318.63	1377.66	1174.49	1026.35	2420.03	1882.38	1880.34		0.25322	1335.48	1275.14	1146.66	1247.81	2089.16	1647.57	1466.75	2682.9	2515.81	2647.8
0.25909	956.728	751.806	564.999	772.629	1254.99	1317.34	1128.89	982.869	2391.86	1866.1	1861.88		0.25909	1312.85	1218.91	1096.35	1214.85	1985.14	1568.39	1406.88	2611.54	2459.43	2611.67
0.26496	951.828	738.267	563.919	750.66	1202.93	1266.49	1085.22	965.941	2359.54	1850.66	1870.54		0.26496	1300.65	1165.1	1069.73	1186.18	1911.58	1498.42	1358.15	2551.53	2435.12	2602.58
0.27083	943.702	709.924	550.004	733.407	1158.91	1216.63	1051.22	935.493	2329.12	1851.43	1846.71		0.27083	1261.33	1114.4	1033.78	1152.06	1833.46	1443.63	1308.35	2494.35	2387.78	2542.01
0.2767	927.644	689.936	536.725	704.728	1113.45	1167.19	1004.34	896.869	2295.92	1815.37	1831.95		0.2767	1238.68	1069.96	1005.16	1121.59	1756.13	1379.34	1257.26	2429.89	2330.26	2507.22
0.28257	922.869	664.983	534.291	681.759	1071.7	1117.36	966.626	859.512	2265.02	1807.56	1832.82		0.28257	1228.58	1031.47	974.973	1108.95	1671.9	1309.82	1204.44	2370.64	2282.74	2471.79
0.28843	911.131	655.042	510.714	662.463	1018.98	1072.33	931.624	842.357	2227.1	1795.11	1810.92		0.28843	1214.34	987.111	946.093	1085.29	1604.09	1244.5	1152.55	2332.25	2244.28	2446.12
0.2943	908.314	637.646	516.214	644.708	983.297	1034.08	893.41	817.085	2196.86	1770.64	1797.38		0.2943	1189.29	955.658	916.389	1051.1	1532.98	1186.83	1116.03	2263.21	2215.41	2404.15
0.30016	890.401	622.679	504.197	623.083	949.831	991.202	856.399	788.673	2165.17	1748.11	1794.3		0.30016	1180	916.253	902.88	1033.46	1477.92	1135.47	1069.68	2214.22	2170.38	2355.03
0.30602	884.502	603.232	498.201	600.773	904.439	954.082	828.678	763.839	2133.59	1743.37	1769.2		0.30602	1157.99	880.776	884.143	1012	1420.45	1095.83	1030.93	2167.57	2128.32	2326.51
0.31188	873.493	592.805	493.254	594.649	883.339	921.936	806.285	756.014	2114.03	1716.85	1762.92		0.31188	1151.25	857.017	858.438	997.359	1362.6	1048.96	993.226	2129.65	2092.78	2300.94
0.31774	865.375	580.959	484.102	574.554	850.338	873.864	771.31	720.404	2084.33	1698.46	1756.23		0.31774	1133.5	827.3	839.644	976.3	1305.76	994.006	959.732	2085.61	2066.14	2254.85
0.32359	854.111	572.251	490.797	562.095	816.584	850.926	745.957	700.389	2052.71	1681.53	1727.58		0.32359	1115.42	796.144	823.697	956.941	1263.47	965.113	924.769	2038.41	2022.34	2233.09
0.32945	844.118	561.778	482.231	553.185	786.838	822.974	722.362	687.819	2033.97	1671.37	1728.91		0.32945	1106.35	784.012	813.502	944.183	1221.33	924.664	891.185	2009.23	1990.53	2199.96
0.3353	835.065	553.481	481.805	547.31	764.641	794.899	701.257	668.657	2010.52	1652.14	1702.26		0.3353	1090.98	755.766	788.185	930.286	1178.95	891.698	868.925	1968.23	1958.23	2173.62
0.34115	827.483	542.772	479.107	525.02	734.066	763.084	680.032	649.268	1982.03	1637.88	1692.29		0.34115	1077.67	733.042	778.239	911.838	1139.8	854.181	842.224	1934.34	1936.56	2154.2
0.347	816.303	528.488	470.062	520.952	716.448	746.238	660.938	627.748	1964.59	1615.82	1671.49		0.347	1062.41	714.904	756.356	899.236	1091.67	824.857	807.133	1894.38	1898.09	2108.81
0.35285	808.614	521.011	464.877	504.135	693.787	719.776	637.415	611.9	1935.09	1596.7	1651.89		0.35285	1054.42	695.871	748.228	886.845	1066.08	798.931	789.288	1858.25	1877.44	2095
0.3587	794.606	507.017	461.273	497.916	674.754	703.05	622.161	603.915	1918.21	1578.43	1631.35		0.3587	1032.79	673.901	734.49	871.398	1030.2	768.164	766.925	1829.05	1855.36	2055.86
0.36454	790.635	507.192	463.836	491.191	656.774	681.518	601.98	592.226	1890.78	1573.1	1646.87		0.36454	1022.43	667	727.381	857.703	1005.3	745.376	745.949	1803.67	1824.02	2033.16
0.37039	779.596	498.36	457.674	481.475	628.285	662.778	590.583	572.987	1871.74	1540.57	1620.67		0.37039	1015.42	646.873	717.413	852.358	972.749	711.806	725.105	1778	1802.51	2023.16
0.37623	768.547	486.705	457.12	470.324	620.5	646.002	569.617	559.285	1844.22	1523.6	1602.67		0.37623	1000.28	635.233	700.256	842.544	946.48	703.006	701.023	1758.22	1772.75	1984.25
0.38207	761.456	482.658	450.481	461.968	601.577	625.752	564.923	553.825	1820.97	1519.55	1579.88		0.38207	986.815	621.597	692.716	827.485	918.821	674.956	686.614	1729.71	1750.88	1959.59
0.38791	751.272	474.19	454.708	452.838	588.154	613.255	544.619	539.506	1803.05	1495.21	1568.75		0.38791	967.487	606.72	684.297	811.933	893.258	656.409	672.924	1693.11	1718.76	1924.02
0.39375	741.192	465.937	446.624	451.808	578.572	592.965	533.183	532.602	1782.72	1477.51	1544.44		0.39375	962.545	598.271	680.618	807.374	874.37	638.57	653.527	1666.25	1703.9	1912.47
0.39958	734.117	464.711	445.521	450.143	562.143	580.258	518.972	524.137	1770.45	1455.39	1537.09		0.39958	947.617	592.323	669.787	801.105	844.734	618.568	642.194	1632.66	1678.95	1886.96
0.40541	722.385	454.688	445.677	443.14	550.397	569.161	512.001	514.653	1740.54	1442.25	1517.31		0.40541	935.518	573.559	663.164	795.507	830.108	604.07	633.095	1616.47	1655.32	1858.95
0.41124	713.295	445.762	438.541	438.477	538.503	554.386	500.576	498.931	1728.35	1424.86	1508.76		0.41124	918.828	563.65	654.339	787.061	810.091	582.972	610.431	1594.52	1633.72	1831.03
0.41707	707.197	448.792	437.928	436.754	524.163	541.378	486.281	488.727	1713.18	1413.21	1489.46		0.41707	909.796	552.38	648.541	778.981	780.181	563.171	595.548	1577.13	1610.15	1807.79
0.4229	696.037	442.016	435.515	424.365	513.603	526.033	473.208	481.054	1684.28	1398.83	1474.81		0.4229	900.432	546.016	645.848	770.385	760.156	545.259	584.495	1547.53	1596.14	1785.52
0.42873	682.021	433.109	433.259	429.576	505.019	518.572	466.577	479.129	1671.4	1373.85	1461.09		0.42873	888.126	542.415	636.164	755.316	747.685	539.516	568.856	1527.07	1572.63	1760.2
0.43455	677.396	434.096	437.879	421.704	496.679	510.07	455.522	474.367	1644.35	1366.92	1438.88		0.43455	881.559	532.553	630.599	748.743	734.68	526.23	559.311	1497.67	1546.99	1745.86
0.44037	668.191	431.544	445.074	413.28	482.287	485.696	443.061	458.681	1636.85	1357.58	1430.02		0.44037	869.711	524.879	626.668	747.305	704.55	504.889	547.819	1477.92	1529.38	1719.65
0.44619	656.659	426.789	439.582	418.184	479.428	485.851	438.423	458.673	1612.98	1341.16	1421.39		0.44619	860.055	518.35	622.975	741.559	693.676	500.388	538.388	1460.83	1506.77	1708.81
0.45201	640.495	418.107	430.927	412.398	470.548	484.118	438.433	454.61	1596.07	1319.07	1407.79		0.45201	844.606	513.209	616.675	736.885	685.517	483.541	529.053	1432.15	1492	1677.18
0.45782	639.494	419.696	434.512	409.46	458.137	467.589	427.092	442.112	1574.25	1323.4	1401.09		0.45782	841.505	509.443	620.093	734.708	665.693	473.439	516.413	1419.41	1468.84	1664.3
0.46364	628.603	414.496	433.569	407.108	451.696	461.171	415.955	438.154	1572.21	1293.26	1374.68		0.46364	830.413	501.812	611.703	724.825	651.771	467.337	505.956	1408.42	1449.8	1628.93
0.46945	621.187	408.095	435.322	403.927	448.887	459.125	416.103	441.843	1555.28	1288.32	1379.94		0.46945	816.491	502.555	607.832	720.037	642.959	459.73	507.726	1380.38	1436.61	1632.23
0.47526	611.94	404.638	432.301	408.722	446.078	446.945	408.382	429.437	1533.29	1275.59	1351.31		0.47526	806.353	494.45	607.379	720.613	630.244	453.011	491.501	1366.34	1412.67	1607.6
0.48106	603.202	407.226	436.74	407.808	436.307	439.237	406.46	422.574	1524.52	1265.38	1340.76		0.48106	797.048	492.404	609.964	715.453	615.095	439.277	482.694	1346.85	1403.14	1591.97
0.48687	594.078	402.432	432.508	403.212	431.651	430.086	393.69	420.39	1510.02	1247.3	1335.24		0.48687	788.14	490.541	612.707	714.434	602.801	430.824	476.876	1337.87	1386.01	1562.4
0.49267	584.037	396.631	434.792	405.52	428.367	431.768	386.613	411.46	1496.31	1234.23	1314.67		0.49267	786.858	484.516	600.974	713.148	595.368	424.962	468.248	1321.93	1373.67	1555.72
0.49847	579.578	399.312	434.279	403.96	419.957	428.662	390.454	414.622	1477.19	1228.68	1307.45		0.49847	776.669	484.928	610.925	717.746	589.62	418.619	466.589	1306.42	1360.18	1533.08
0.50427	572.038	397.528	438.55	401.648	417.418	424.414	383.88	409.705	1464.27	1211.91	1294.62		0.50427	765.727	482.145	603.106	711.839	578.164	409.271	456.76	1292.73	1333.4	1517.92
0.51006	566.669	400.438	442.179	401.547	416.959	418.251	379.842	408.39	1452.56	1200.08	1281.61		0.51006	765.511	481.735	606.547	713.26	574.745	405.917	458.146	1274.9	1335.36	1499.46
0.51586	556.608	399.183	437.494	398.752	409.908	415.48	380.468	398.124	1439.84	1194.56	1274.99		0.51586	760.92	483.688	610.46	710.581	567.931	403.189	450.559	1268.51	1325.36	1496.33
0.52165	553.626	401.127	445.41	401.293	408.634	416.165	375.981	400.025	1432.68	1193.94	1264.97		0.52165	749.852	483.443	614.467	711.469	559.781	402.991	439.694	1250.22	1307.61	1479.19
0.52743	544.704	399.244	447.925	402.939	402.023	410.633	374.515	395.757	1419.6	1174.88	1262.43		0.52743	752.583	487.571	621.397	720.979	556.643	397.536	440.661	1246.52	1297.51	1465.77
0.53322	540.835	400.804	454.029	412.189	405.517	411.069	372.361	395.251	1406.96	1160.45	1242.68		0.53322	748.4	484.594	631.736	722.761	552.706	400.444	442.364	1233.28	1285.82	1453.26
0.539	533.914	400.688	464.833	410.666	402.377	405.305	374.243	394.229	1394.82	1156.32	1230.42		0.539	745.33	489.992	631.916	729.482	547.565	387.099	438.153	1225.08	1272.89	1437.14
0.54478	524.963	404.431	471.878	411.366	400.241	404.627	368.882	390.901	1389.99	1145.27	1218.53		0.54478	738.725	494.39	647.575	740.308	544.461	391.887	430.442	1213.35	1259.41	1421.91
0.55056	519.446	414.204	483.561	418.735	400.819	400.304	367.147	390.011	1382.97	1131.02	1214.22		0.55056	746.593	503.146	664.672	752.82	541.857	388.144	433.641	1201.74	1257.71	1403.01
0.55634	516.801	416.231	497.421	420.574	403.036	401.782	371.274	390.454	1369	1132.57	1203.15		0.55634	744.93	509.307	686.492	772.205	539.25	393.442	431.049	1201.97	1256.84	1401.61
0.56211	510.81	427.637	520.201	423.07	398.338	400.353	361.544	391.241	1356.71	1117.42	1196.85		0.56211	751.852	522.123	712.792	796.431	537.365	393.017	432.141	1192.23	1242.21	1395.33
0.56788	509.035	443.561	544.946	432.232	406.652	412.789	370.016	389.651	1354.22	1111.66	1186.5		0.56788	761.182	542.352	763.287	837.556	539.009	395.801	431.909	1185.3	1236.75	1379.72
0.57365	506.745	458.767	591.619	443.882	404.644	404.552	372.364	390.372	1345.59	1108.15	1179.1		0.57365	767.588	565.687	826.38	888.078	535.958	399.025	436.288	1178.62	1229.05	1373.01
0.57942	501.441	484.028	664.865	459.428	406.621	408.914	373.916	396.086	1336.36	1101.92	1181.96		0.57942	784.856	605.306	925.626	979.82	537.832	405.433	436.215	1180.71	1216.17	1371.61
0.58518	504.004	525.367	792.16	476.043	414.553	415.467	373.289	395.525	1331.69	1095.51	1167.19		0.58518	803.914	653.567	1084.75	1119.71	544.244	408.656	436.597	1170.65	1208.93	1364.49
0.59094	502.469	586.348	977.939	507.747	414.586	416.568	380.314	401.535	1330.5	1078.45	1156.86		0.59094	819.635	732.408	1326.7	1349.61	547.138	418.074	444	1168.93	1211.46	1354.94
0.5967	502.282	660.191	1255.85	565.704	421.327	422.031	384.463	402.634	1319.41	1080.93	1149.35		0.5967	841.83	845.987	1659.6	1658.86	551.24	430.661	445.556	1168.36	1209.12	1342.94
0.60245	501.698	760.85	1630.76	678.086	432.753	425.286	386.583	403.984	1317.69	1078.9	1149.58		0.60245	869.561	998.096	2099.37	2090.05	553.283	453.879	455.831	1157.99	1201.91	1339.96
0.60821	495.058	868.847	2054.65	896.341	447.641	435.495	394.355	406.836	1313.2	1066.87	1139.01		0.60821	895.999	1169.54	2588.49	2559.72	566.529	481.406	460.995	1159.4	1196.37	1335.96
0.61396	497.375	961.439	2466.4	1230.17	484.186	443.152	392.311	406.845	1305.32	1062.29	1136.36		0.61396	913.711	1340.79	3022.96	2968.22	574.892	518.215	467.427	1156.34	1195.42	1325.26
0.6197	495.932	1030.26	2724.03	1606.75	531.382	452.865	401.423	408.137	1300.37	1069.59	1133.06		0.6197	930.885	1471.81	3276.27	3220.86	589.893	548.267	475.852	1160.15	1201.38	1327.81
0.62545	492.507	1043.55	2744.99	1852.12	564.071	468.74	404.977	416.565	1293.6	1058.81	1122.01		0.62545	935.432	1519.21	3268.88	3173.58	599.775	570.573	489.895	1162.08	1188.99	1319.51
0.63119	487.528	1020.08	2505.29	1842.24	573.789	471.474	416.16	420.248	1295.49	1048.81	1119.98		0.63119	929.243	1473.15	2990.06	2883.6	606.769	574.493	494.483	1152.67	1183.94	1314.66
0.63693	483.387	952.968	2084.73	1616.25	547.609	468.372	407.332	423.529	1293.82	1041.13	1113.33		0.63693	916.785	1349.59	2526.82	2421.8	598.934	551.343	491.142	1148.27	1173.38	1305.5
0.64266	472.021	855.356	1616.78	1249.23	509.887	460.144	416.828	428.564	1288.86	1037.9	1113.23		0.64266	892.776	1180.94	2010.39	1918.87	599.889	530.458	494.361	1144.61	1177.29	1300.12
0.64839	463.964	754.562	1208.04	910.45	471.535	458.773	415.567	428.13	1276.52	1038.55	1106.57		0.64839	856.466	1005.25	1555.03	1495.71	589.855	504.682	492.004	1138.95	1166.35	1295.27
0.65412	453.374	664.669	912.126	697.13	456.92	459.028	417.092	431.702	1276.05	1027.58	1096.81		0.65412	820.493	852.36	1217.37	1196.66	584.03	488.38	490.938	1132.58	1162.87	1288.31
0.65985	441.488	590.623	727.516	592.355	451.862	456.082	419.186	430.639	1266.74	1030.76	1105.5		0.65985	783.95	735.685	997.282	1003.47	582.82	480.473	488.458	1128.66	1157.48	1280.89
0.66557	431.672	528.757	617.294	536.059	448.38	456.691	421.127	436.075	1262.16	1021.92	1095.52		0.66557	749.191	653.134	857.655	881.895	584.84	477.745	497.523	1125.91	1153.58	1282.74
0.67129	422.244	480.795	544.7	508.139	452.513	463.023	423.361	439.144	1260.52	1023.91	1086.77		0.67129	715.272	594.754	760.653	811.946	586.828	480.352	493.398	1119.36	1151.55	1272.97
0.67701	412.894	446.39	497.749	491.781	454.97	471.753	431.717	444.925	1254.07	1012.71	1084.91		0.67701	690.485	553.153	701.338	760.539	589.759	475.496	497.955	1118.28	1145.26	1265.13
0.68273	407.556	420.475	471.316	481.247	457.347	471.457	434.323	446.654	1258.62	1015.86	1085.54		0.68273	663.202	522.464	670.564	730.491	591.839	479.155	503.921	1118.88	1136.38	1263.67
0.68844	397.382	396.968	450.721	475.162	457.59	470.947	435.126	445.863	1250.67	1004.28	1077.72		0.68844	641.554	503.342	640.175	705.893	588.76	482.425	506.771	1106.21	1135.52	1259.68
0.69415	384.758	379.42	440.827	466.515	461.161	475.886	439.914	452.639	1242.51	1012.67	1071.25		0.69415	623.825	489.091	616.677	699.837	592.741	492.531	511.454	1106.31	1130.59	1254.15
0.69985	380.533	365.534	430.046	468.976	464.236	481.529	447.568	457.13	1241.83	1000.44	1070.51		0.69985	607.76	471.139	609.198	687.487	600.648	497.122	513.785	1107.17	1128.6	1249.86
0.70556	374.452	357.949	429.03	467.407	464.645	485.858	446.609	459.417	1239.51	1007.09	1073.67		0.70556	592.086	464.145	598.297	678.214	594.809	499.129	516.389	1108.87	1122.2	1254.62
0.71125	365.445	348.867	424.855	469.381	465.953	488.414	454.154	465.868	1238.59	1002.54	1066.34		0.71125	581.356	459.248	597.798	674.894	598.907	500.097	525.067	1097.31	1128.09	1248.94
0.71695	362.516	342.328	422.705	463.888	465.31	491.957	456.995	461.766	1228.42	991.415	1053.02		0.71695	568.176	454.479	592.556	676.483	602.25	505.235	527.063	1099.18	1119.6	1238.43
0.72264	359.626	339.23	429.412	470.493	471.415	495.044	461.602	470.64	1232.95	993.433	1059.84		0.72264	563.408	452.022	597.213	680.31	604.866	507.875	528.352	1097.23	1126.17	1240.2
0.72833	352.751	333.108	431.314	472.554	473.4	495.486	460.046	469.438	1220.85	990.111	1052.01		0.72833	556.289	449.4	597.242	680.4	605.271	513.014	531.278	1088.99	1113.28	1233.55
0.73402	350.018	332.948	437.248	475.528	478.868	499.269	468.629	477.407	1219.63	986.907	1048.29		0.73402	552.982	449.553	609.336	694.542	607.841	515.68	539.348	1086.53	1115.63	1231.05
0.7397	345.933	332.487	449.79	482.541	482.436	506.663	473.112	483.803	1215.18	986.178	1042.95		0.7397	543.28	449.136	620.41	706.604	618.062	523.29	537.277	1084.26	1100.46	1222.09
0.74538	340.757	331.59	465.53	485.491	483.143	505.88	471.94	481.066	1213.14	987.051	1047		0.74538	538.293	454.765	642.188	719.106	612.501	525.649	539.442	1085.7	1108.11	1227.56
0.75106	334.188	333.221	481.978	497.763	491.308	510.575	475.761	485.593	1214.41	980.167	1047.07		0.75106	531.427	458.285	658.845	736.289	618.566	533.564	546.966	1083.57	1106.69	1222.64
0.75673	332.342	330.267	494.533	509.129	488.273	513.164	482.291	488.71	1207.69	976.339	1042.55		0.75673	532.316	464.237	676.231	764.806	615.373	531.672	549.92	1080.7	1096.23	1216.35
0.7624	328.065	337.099	514.01	528.168	491.89	520.537	482.022	493.4	1204.36	974.349	1038.95		0.7624	528.111	466.408	695.899	780.724	617.25	540.268	554.793	1082.73	1101.3	1212.53
0.76807	325.086	337.51	527.434	549.825	496.787	520.706	488.628	503.341	1201.94	968.225	1031.34		0.76807	519.918	471.951	703.012	787.557	623.805	546.247	555.868	1069.49	1089.8	1209.19
0.77373	323.999	336.628	526.257	569.504	502.613	521.677	490.576	498.82	1201.15	975.399	1032.61		0.77373	516.491	472.615	706.71	786.334	625.427	547.561	559.086	1076.68	1092.15	1218.15
0.77939	319.433	330.938	510.865	580.351	507.291	528.515	497.511	504.844	1198.43	974.13	1023.13		0.77939	516.484	469.484	693.09	773.068	625.629	556.559	564.725	1071.55	1084.44	1203.74
0.78505	312.811	327.158	490.753	569.426	507.442	530.965	497.874	503.482	1200.59	975.119	1032.57		0.78505	508.712	465.496	668.019	748.495	627.15	558.541	566.739	1072.72	1090.3	1204.2
0.7907	310.483	319.129	465.521	550.032	506.663	532.353	500.227	508.923	1194.65	964.415	1030.56		0.7907	502.707	451.839	638.055	718.02	627.275	556.182	569.824	1066.21	1086.86	1206.68
0.79635	309.108	315.229	440.086	530.3	505.573	533.941	503.387	510.461	1189.18	976.063	1025.27		0.79635	498.563	442.936	608.134	693.654	632.267	563.827	573.879	1066.24	1086.2	1195.5
0.802	306.323	309.703	419.387	514.62	506.109	536.584	505.657	513.216	1183.46	964.972	1017.15		0.802	496.084	437.226	587.095	669.249	628.366	562.999	575.26	1061.15	1078.1	1191.31
0.80764	303.559	302.087	402.559	502.198	506.837	538.903	508.153	515.753	1190.87	957.679	1018.19		0.80764	487.928	429.728	572.99	654.292	625.728	562.851	575.416	1060.77	1075.66	1188.07
0.81328	298.915	296.863	390.144	503.635	506.497	542.38	512.453	523.446	1181.41	957.663	1019.82		0.81328	482.715	418.302	560.056	643.699	633.157	569.855	580.066	1056.7	1073.36	1191.75
0.81891	295.671	295.038	389.558	495.154	508.348	542	516.024	522.615	1182.63	956.861	1013.97		0.81891	479.608	417.485	549.546	635.705	631.771	568.576	578.93	1059.84	1071.27	1187.38
0.82454	294.234	292.691	387.615	499.924	506.594	543.905	520.601	524.925	1173.66	953.055	1014.06		0.82454	475.276	413.095	544.218	630.715	632.179	571.367	581.458	1053.69	1070.82	1181.16
0.83017	288.632	290.461	381.649	500.999	515.321	549.418	521.248	528.376	1181.3	955.123	1010.76		0.83017	469.584	408.46	539.179	625.684	633.977	573.191	590.464	1047.27	1066.1	1188.84
0.8358	287.204	284.723	382.448	502.945	516.364	552.194	517.376	528.777	1168.32	948.564	1003.07		0.8358	465.014	407	535.37	629.821	633.836	580.137	589.618	1047.34	1067.49	1175.98
0.84142	285.76	282.969	375.696	507.665	519.301	550.895	524.334	531.87	1170.08	946.499	1006.39		0.84142	460.881	401.543	532.455	622.503	634.224	578.548	590.289	1047.13	1063.12	1176.37
0.84704	282.127	277.006	370.789	505.016	514.696	552.087	524.977	531.623	1169.54	942.442	1003.3		0.84704	456.987	398.171	530.865	614.462	637.938	582.536	592.173	1045.74	1060.4	1172.83
0.85265	279.025	276.801	367.831	504.891	521.589	560.175	529.493	536.65	1168.08	938.977	998.535		0.85265	454.249	395.071	519.905	616.263	637.415	587.67	595.579	1042.18	1056.69	1173.27
0.85826	279.068	274.107	365.345	504.953	520.347	558.793	531.736	539.544	1163.24	943.238	998.728		0.85826	452.003	398.427	519.599	605.151	639.836	587.6	597.313	1040.64	1057.44	1164.98
0.86386	276.519	272.36	361.304	502.954	521.645	561.441	534.944	544.318	1163.87	935.628	1005.35		0.86386	449.373	392.534	515.765	603.009	644.249	598.488	600.924	1041.88	1054.49	1158.19
0.86947	276.786	270.547	360.797	505.318	525.941	564.878	538.285	543.707	1160.96	935.232	994.642		0.86947	450.942	393.309	512.294	601.396	645.074	593.049	602.619	1038.57	1052.08	1170.89
0.87507	269.189	269.126	356.742	504.927	523.979	567.806	540.025	549.693	1154.07	932.658	990.664		0.87507	440.397	387.34	509.378	595.307	643.037	596.617	610.159	1030.12	1051.53	1160.9
0.88066	268.778	267.72	359.242	504.37	529.635	568.078	542.284	549.214	1154.46	934.825	993.317		0.88066	440.039	387.804	503.784	599.265	641.593	598.858	607.308	1029.27	1047.97	1159.62
0.88625	270.709	268.551	354.752	510.465	530.957	570.805	547.87	553.314	1151.7	931.284	994.81		0.88625	439.69	390.412	506.971	596.292	647.587	606.814	614.57	1029.73	1042.22	1158.83
0.89184	266.874	266.835	356.396	504.888	527.14	574.039	546.389	552.504	1145.93	923.036	985.468		0.89184	437.434	386.374	505.12	590.361	645.682	606.419	609.978	1026.86	1041.39	1150.05
0.89742	264.734	267.353	356.566	510.336	535.031	578.911	551.776	557.205	1148.59	931.354	987.382		0.89742	437.547	389.117	504.456	593.174	643.855	606.043	618.313	1025.44	1037.64	1151.83
0.903	267.168	268.567	357.977	511.331	533.841	582.152	555.446	560.529	1150.17	930.176	982.385		0.903	439.776	387.824	509.587	598.53	648.956	613.964	616.116	1029.3	1041.76	1147.67
0.90858	266.689	268.087	359.934	514.362	534.863	580.037	557.854	564.941	1141.82	923.473	985.381		0.90858	436.899	389.568	508.812	598.116	653.107	615.175	619.728	1022.42	1036.95	1146.99
0.91415	260.77	269.037	363.166	512.043	536.4	578.393	555.03	562.98	1145.33	926.982	982.123		0.91415	433.295	387.587	509.291	597.513	647.326	617.965	622.355	1024.15	1036.28	1148.35
0.91972	262.349	266.387	368.28	522.456	539.8	583.087	562.804	568.471	1135.35	921.511	970.766		0.91972	431.414	385.597	515.76	603.323	649.441	622.309	625.466	1010.68	1024.37	1131.31
0.92528	259.843	268.387	372.556	517.412	538.884	581.745	563.429	569.443	1140.05	920.585	976.921		0.92528	433.375	391.327	525.257	610.315	649.608	619.664	623.907	1015.01	1024.54	1138.43
0.93084	257.668	271.865	383.586	525.453	541.65	587.089	563.576	571.878	1137.84	914.524	974.688		0.93084	429.713	391.498	535.199	619.721	652.622	627.511	624.826	1015.51	1025.6	1134.59
0.93639	255.357	277.28	398.333	526.398	545.381	591.58	567.458	575.032	1132.3	914.339	975.426		0.93639	431.153	399.051	552.793	636.615	652.568	625.287	628.372	1010.85	1023.1	1134.75
0.94195	257.195	283.178	421.515	529.688	541.918	590.318	566.303	571.601	1125.88	909.748	963.113		0.94195	432.562	404.87	577.807	662.078	651.396	626.046	623.742	1005.3	1021.21	1132.17
0.94749	256.01	287.11	446.461	535.375	544.528	590.28	568.773	575.447	1126.21	904.424	963.854		0.94749	434.912	417.504	609.665	694.952	646.002	630.07	627.961	999.32	1017.34	1125.69
0.95304	255.718	294.586	479.381	545.59	542.46	587.05	565.996	573.121	1122.81	906.268	959.448		0.95304	431.403	429.269	645.788	728.47	647.833	629.837	624.807	1000.39	1014.8	1124.89
0.95858	253.227	300.056	508.244	565.418	547.646	594.096	573.077	576.576	1119.97	901.764	965.133		0.95858	428.975	439.394	679.934	759.827	652.695	637.948	631.176	1001.2	1007.63	1119.96
0.96411	249.612	307.913	529.532	587.031	548.652	595.471	572.814	577.263	1118.31	899.828	958.717		0.96411	432.311	450.78	702.902	778.727	649.762	634.661	634.285	993.922	1012	1119.96
0.96964	252.359	310.715	542.459	617.542	555.006	599.489	574.654	576.781	1121.29	896.138	954.176		0.96964	427.973	453.831	706.961	783.874	650.776	645.492	637.318	992.956	1002.59	1115.03
0.97517	249.163	309.312	529.266	643.912	555.489	597.366	571.511	579.275	1113.01	897.048	953.354		0.97517	428.644	452.377	698.178	773.22	650.029	644.277	632.09	992.102	1006.66	1112.62
0.98069	249.347	299.547	504.055	649.265	559.579	599.228	575.319	579.508	1111	893.778	952.312		0.98069	421.782	444.806	668.909	744.409	651.022	647.82	635.268	988.15	1001.74	1111.71
0.98621	248.469	300.069	473.559	637.287	554.46	595.791	572.366	576.045	1112.14	885.21	950.085		0.98621	420.461	435.711	632.661	710.873	646.882	641.515	632.967	984.089	1003.5	1110.28
0.99173	245.601	288.749	440.089	617.141	555.344	592.894	576.732	578.311	1107.54	887.866	941.588		0.99173	419.155	422.114	593.965	674.022	643.939	639.181	628.039	983.42	996.084	1101.8
0.99724	242.683	282.709	411.202	590.955	549.691	597.664	575.411	581.53	1104.2	891.221	942.428		0.99724	415.803	410.336	561.991	643.215	644.496	638.742	631.294	978.654	993.247	1098.14
1.00275	244.021	274.697	391.182	570.998	553.28	598.555	577.907	585.226	1104.96	885.031	945.001		1.00275	410.228	398.342	539.492	616.113	645.182	640.363	634.969	978.285	995.496	1091.72
1.00825	240.033	266.672	372.22	555.109	549.374	596.969	580.191	581.86	1099.24	875.969	931.852		1.00825	404.41	384.168	510.739	596.083	642.493	639.433	634.076	972.178	980.979	1089.19
1.01375	238.837	265.923	359.964	544.149	550.326	596.914	578.978	585.291	1099.75	882.736	935.409		1.01375	402.085	377.251	501.531	585.963	641.944	636.6	632.02	973.817	985.722	1091.94
1.01924	239.45	256.984	352.994	538.379	546.987	598.437	579.46	582	1094.67	875.15	931.435		1.01924	396.081	373.729	490.984	579.414	637.872	633.782	629.634	967.046	981.514	1088.83
1.02473	237.186	255.635	348.695	534.898	544.785	595.7	576.588	582.064	1088.83	873.614	932.546		1.02473	396.925	370.067	484.686	573.864	638.325	638.803	630.773	962.844	978.552	1084.51
1.03021	235.951	255.516	346.056	538.199	547.996	595.202	578.184	584.092	1080.8	870.656	929.361		1.03021	392.294	364.78	479.421	566.929	632.572	634.779	630.486	960.086	971.116	1076.52
1.03569	230.26	251.192	343.39	535.906	547.008	596.887	578.39	588.246	1083.68	862.029	923.736		1.03569	385.099	362.604	475.545	562.254	634.582	636.279	628.883	955.27	971.867	1073.59
1.04117	234.473	250.619	344.695	534.301	545.587	594.628	577.205	583.801	1083.04	865.005	917.997		1.04117	384.899	362.961	474.914	561.254	632.855	631.865	631.901	950.176	968.035	1073.93
1.04664	231.468	251.635	342.595	536.3	547.695	596.436	581.49	584.087	1080.47	867.386	920.229		1.04664	380.354	360.554	473.609	560.287	633.202	635.099	628.877	948.638	963.091	1071.88
1.05211	228.657	246.488	346.021	532.354	544.496	596.686	575.618	583.837	1067.68	858.557	915.487		1.05211	379.375	355.246	470.239	560.932	629.155	634.407	626.738	943.716	958.125	1064.37
1.05757	229.328	247.404	346.902	536.886	547.1	593.803	577.443	583.589	1071.52	855.902	915.352		1.05757	377.793	356.197	474.542	562.216	627.65	633.491	627.206	941.562	954.087	1060.77
1.06303	226.018	249.017	350.429	539.133	544.551	593.691	575.796	585.473	1065.3	853.73	910.822		1.06303	374.243	355.553	478.793	566.52	627.13	633.383	627.15	936.708	949.255	1058.97
1.06849	226.708	249.925	353.714	538.278	546.729	594.249	574.394	581.76	1064.24	851.253	906.303		1.06849	371.879	355.539	479.316	570.543	621.364	628.852	624.03	933.363	950.331	1052.35
1.07394	222.661	244.605	357.144	541.226	545.027	596.064	580.199	581.006	1064.79	849.203	899.782		1.07394	365.875	353.656	478.765	567.617	622.209	636.373	623.452	928.509	944.11	1042.93
1.07938	223.536	250.534	362.776	545.406	548.412	592.854	581.783	580.606	1056.38	843.888	905.254		1.07938	368.356	357.183	485.886	574.81	620.424	634.595	623.557	928.927	938.291	1040.85
1.08482	220.089	248.866	360.907	551.33	544.175	592.695	578.535	584.134	1055.97	845.243	893.85		1.08482	364.03	360.463	491.831	579.881	616.382	630.066	621.664	918.494	937.291	1042.38
1.09026	220.9	246.925	368.842	553.428	545.995	592.191	579.966	581.836	1054.06	840.609	893.915		1.09026	363.383	357.98	493.999	580.717	616.431	635.503	620.388	919.954	936.272	1036.17
1.09569	220.221	250.223	370.218	556.921	547.088	595.103	574.956	583.867	1053.17	840.932	895.427		1.09569	363.229	360.092	494.039	580.812	614.226	632.165	620.757	911.719	931.489	1030.57
1.10112	217.712	247.179	370.697	559.266	544.088	596.26	580.52	584.584	1043.23	834.487	890.387		1.10112	358.818	357.588	488.752	579.63	611.307	632.453	618.36	908.184	927.122	1029.62
1.10654	218.302	248.056	369.529	565.445	547.326	592.355	580.273	582.648	1038.74	833.211	881.056		1.10654	360.033	356.989	487.183	572.831	610.355	629.861	617.434	906.905	922.513	1026.36
1.11196	217.629	247.163	362.331	569.609	546.66	595.227	578.793	583.781	1037.13	826.841	882.123		1.11196	357.032	351.478	481.417	566.191	607.901	630.658	618.318	896.096	918.84	1021.18
1.11738	214.39	245.857	360.586	569.818	548.113	597.142	582.298	583.994	1041.28	824.798	885.757		1.11738	355.199	350.257	476.608	559.188	609.768	635.196	618.877	898.747	916.943	1021.72
1.12278	216.812	247.104	351.547	565.774	546.968	594.059	581.471	582.388	1035.43	821.781	880.776		1.12278	354.304	347.468	466.278	553.821	606.104	630.45	615.704	896.27	914.939	1016.95
1.12819	211.444	240.365	344.033	564.663	544.868	593.809	578.308	580.915	1031.44	821.199	870.515		1.12819	349.157	342.39	458.147	545.742	604.902	633.557	615.057	892.662	906.791	1012.47
1.13359	212.389	240.994	342.024	557.569	544.287	592.176	578.56	581.872	1027.15	820.833	872.677		1.13359	348.176	340.222	453.16	540.077	605.972	624.59	615.374	892.378	902.329	1009.84
1.13898	212.971	238.863	338.447	557.581	546.282	593.679	578.861	580.999	1025.91	814.988	869.692		1.13898	347.756	339.625	448.709	534.319	600.347	630.842	614.37	886.318	899.799	1003.96
1.14438	211.777	237.97	334.599	554.165	545.736	594.592	577.214	583.637	1022.39	805.757	864.979		1.14438	346.402	334.507	443.425	531.07	602.05	630.134	616.742	881.745	897.995	1002.19
1.14976	213.214	240.054	333.523	554.711	546.56	597.175	584.585	584.889	1022.98	808.639	862.969		1.14976	344.355	335.483	443.977	527.06	601.504	630.113	616.126	881.043	897.799	996.227
1.15514	210.254	236.623	334.128	556.016	546.243	595.195	579.923	584.138	1019.77	805.864	859.519		1.15514	343.149	332.485	440.247	526.753	597.228	627.255	613.281	871.609	889.812	987.899
1.16052	210.625	239.853	334.27	556.512	546.394	595.549	581.195	582.281	1015	803.827	857.911		1.16052	341.706	334.5	441.617	525.917	596.592	630.303	611.031	874.284	891.421	992.266
1.16589	207.091	238.05	329.361	558.21	547.723	594.045	580.405	584.05	1009.23	801.376	855.819		1.16589	340.752	329.702	438.764	523.155	594.454	629.138	612.885	868.609	880.636	984.787
1.17126	207.787	238.166	334.757	556.62	547.297	595.059	579.298	585.677	1007.95	791.195	850.283		1.17126	338.607	330.971	440.642	525.925	592.137	631.533	609.277	863.584	882.944	978.08
1.17662	208.86	238.311	335.497	562.207	548.961	596.895	581.987	587.046	1008.24	793.563	845.862		1.17662	338.077	333.198	445.773	527.58	593.741	629.706	611.902	862.459	872.859	975.772
1.18198	204.194	238.668	339.844	562.221	548.667	594.924	583.9	584.307	999.98	786.671	838.758		1.18198	335.321	331.806	445.168	528.207	595.67	631.131	610.396	850.46	869.953	969.842
1.18733	206.382	241.066	350.195	563.971	552.435	597.841	582.948	585.812	998.344	788.479	840.042		1.18733	339.842	338.568	454.602	537.594	591.535	629.978	611.742	853.605	871.305	967.513
1.19268	206.649	244.36	356.498	564.032	549.887	597.629	582.656	584.698	992.236	784.674	840.917		1.19268	338.576	340.605	465.626	543.972	591.134	634.428	608.539	848.151	863.213	963.526
1.19802	204.602	247.377	365.794	570.652	550.65	597.6	585.916	586.705	993.594	783.63	835.03		1.19802	338.398	341.351	472.549	557.58	589.313	632.452	609.522	841.827	861.213	964.896
1.20336	201.459	245.185	376.176	577.635	553.112	601.183	587.426	589.266	992.647	770.997	827.209		1.20336	336.615	344.923	483.79	563.288	589.928	632.981	609.447	840.831	858.863	951.265
1.2087	203.317	250.458	384.925	584.872	554.947	602.932	590.142	594.887	988.942	773.72	823.004		1.2087	337.021	348.647	492.865	573.927	592.283	641.843	612.762	839.332	858.021	948.741
1.21403	203.15	253.506	389.317	592.313	553.62	599.3	587.369	584.738	980.771	768.825	822.796		1.21403	335.077	351.454	499.414	576.208	584.858	633.645	607.197	827.887	848.114	946.823
1.21935	204.302	255.51	392.324	606.605	558.094	606.249	592.227	591.687	985.035	767.944	821.365		1.21935	336.367	350.475	501.505	579.562	589.771	642.688	613.845	826.386	848.094	943.694
1.22467	201.293	256.263	391.554	611.888	561.024	604.729	592.874	592.975	979.173	763.745	817.788		1.22467	338.518	353.076	501.369	577.623	590.096	638.604	612.066	825.219	842.587	939.428
1.22998	203.059	255.929	392.889	616.532	561.974	608.147	593.204	593.451	974.897	761.127	812.614		1.22998	338.635	355.113	500.551	576.68	587.504	644.778	612.888	821.072	840.335	930.775
1.23529	204.033	255.077	396.861	615.708	560.606	605.687	592.449	594.657	976.176	759.549	813.892		1.23529	337.939	353.262	499.037	576.939	586.456	643.348	613.506	821.991	843.421	936.578
1.2406	202.5	255.506	392.561	615.228	561.211	608.847	597.359	597.308	967.8	751.371	805.71		1.2406	335.172	355.472	497.08	572.585	585.724	643.217	617.159	818.05	831.104	921.37
[truncated: 1,038 more rows]
